# Supplementary material for: Dynamics and development of interhemispheric conflict solving in pigeons
Source: Sci Rep. 2025 Jan 11;15:1655. doi: 10.1038/s41598-024-85058-9 (PMC11723973; doi:10.1038/s41598-024-85058-9)
Supplement: Supplementary file 1 — Supplementary Information 1. [file 41598_2024_85058_MOESM1_ESM.xlsx]

## Sheet: codes
TRAINING
right eye seeing
left eye seeing
Phase 1: discrimination training of the first positive (S+) and negative (S-) colour stimuli
Phase 2: discrimination training of the first + second positive (S+) and negative (S-) colour stimuli
Phase 3: discrimination training of the first + second + third positive (S+) and negative (S-) colour stimuli
date of the session
Session (included into analysis)
INITIALIZATION %: percent pecks onto initialization key
% PECKS ON S+: mean % pecks onto all S+
% PECKS S-: mean percent pecks onto all S-
% NO response
mean reaction time in seconds [s]
onto S+
onto S-
S+ % P1: % pecks onto S+ introduced during phase 1
S- % P1: % pecks onto S+ introduced during phase 1
No % P1
S+ % P2 %: pecks onto S+ introduced during phase 2
S- % P2: % pecks onto S+ introduced during phase 2
No % P2
S+ % P3: % pecks onto S+ introduced during phase 3
S- % P3: % pecks onto S+ introduced during phase 3
No % P3
CONFLICT TESTS
date of the session
Session (included into analysis)
SS-Discrimination: Superstimuli discrimination
INITIALIZATION %: percent pecks onto initialization key
% PECKS ON SS+: mean % pecks onto positive superstimuli
% PECKS SS-: mean % pecks onto negative superstimuli SS-
% NO response
mean reaction time in seconds [s]
onto SS+
onto SS-
Conflict decisions
RH decision: mean % pecks onto right-hemispheric stimuli (RH)
LH decision: mean % pecks onto left-hemispheric stimuli (LH)
Decision asymmetry
No response: % of non-responded conflict pairs
mean reaction time in seconds [s]
RH decisions
LH decisions
right-hemispheric (R) pecks: blocks of ten responses
left-hemispheric (L) pecks: blocks of ten responses

## Sheet: T069
TRAINING
Phase 1
right eye seeing						reaction time [s]			left eye seeing						reaction time [s]
date	Session	INITIALIZATION %	% PECKS ON S+	% PECKS S-	% NO response	S+	S-		date	Session	INIT%	+ %	- %	No %	S+	S-
2021-04-15	1.	88	47	39	14	1.5	2.1		2021-04-16	1.	84	55	27	18	1.2	1.3
2021-04-19	*	38	24	13.3	32.7	1.5	2.2		2021-04-20	*	40	28.7	10.7	60.7	1.4	1.3
2021-04-21	2.	55.3	52.7	2.7	44.7	1.1	1		2021-04-22	2.	55.3	33.3	16.7	50	1.9	2.4
2021-04-23	3.	64.7	57.3	6	36.7	1.3	1.4		2021-04-26	3.	60	46.7	12.7	40.7	1.4	3.1
2021-04-27	4.	92.7	88	4.7	7.3	1	1.1		2021-04-28	4.	92.7	84	7.3	8.7	1.5	3.5
2021-04-29	5.	54.7	52.7	2	45.3	1.2	1.2		2021-05-03	5.	90.7	84.7	5.3	10	1.3	3.7
2021-04-30	6.	93.3	92.7	0.7	6.7	1.1	1		2021-05-05	6.	88	84	3.3	12.7	1.1	1.2
2021-05-04	7.	93.3	88.7	4.7	6.7	1	1.1
2021-05-06	8.	96	94	2	4	1	0.8
Phase 2
right eye seeing						reaction time [s]									left eye seeing						reaction time [s]
date	Session	INITIALIZATION %	% PECKS ON S+	% PECKS S-	% NO response	S+	S-	S+ % P1	S- % P1	No % P1	S+ % P2	S- % P2	No % P2		date	Session	INIT%	+ %	- %	No %	S+	S-	S+ % P1	S- % P1	No % P1	S+ % P2	S- % P2	No % P2
2021-05-10	1.	66.7	60.7	6	33.3	1.5	1.5	66.7	4	29.3	54.7	8	37.3		2021-05-07	1.	92	66	24.7	9.3	1.8	2.5	89.3	2.7	8	42.7	46.7	10.7
2021-05-11	2.	72	64	7.3	28.7	1.4	1.4	64	6.7	29.3	64	8	28		2021-05-12	2.	74.7	42	22	36	2.3	3	36	26.7	37.3	48	17.3	34.7
2021-05-17	3.	90.7	78	12.7	9.3	1	1	78.7	9.3	12	77.3	16	6.7		2021-05-14	3.	90.7	79.3	9.3	11.3	1.1	3	85.3	8	6.7	73.3	10.7	16
2021-05-19	4.	78.7	69.3	9.3	21.3	1.1	1	72	2.7	25.3	66.7	16	17.3		2021-05-18	4.	94	91.3	2.7	6	1	1.3	93.3	2.7	4	89.3	2.7	8
2021-05-20	5.	96	92	4	4	1	1	93.3	4	2.7	90.7	4	5.3		2021-05-21	5.	96.7	94	2.7	3.3	1.1	1.5	89.3	5.3	5.3	98.7	0	1.3
2021-05-25	6.	72.7	64.7	8	27.3	1.1	1.8	72	8	20	57.3	8	34.7
2021-05-26	7.	89.3	81.3	8	10.7	1.2	2.5	82.7	6.7	10.7	80	9.3	10.7
2021-05-27	*	36	33.3	2.7	64	1.3	1.6	34.7	1.3	64	32	4	64
2021-05-28	8.	63.3	52.7	10	37.3	1.4	2.1	49.3	6.7	44	56	13.3	30.7
2021-05-31	9.	98	92	6	2	1.1	1	96	2.7	1.3	88	9.3	2.7
Phase 3
right eye seeing							reaction time [s]												left eye seeing							reaction time [s]
Session		session	INITIALIZATION %	% PECKS ON S+	% PECKS S-	% NO response	S+	S-	+ % P1	- % P1	No % P1	+ % P2	- % P2	No % P2	+ % P3	- % P3	No % P3		date		Session	INITIALIZATION %	% PECKS ON S+	% PECKS S-	% NO response	S+	S-	+ % P1	- % P1	No % P1	+ % P2	- % P2	No % P2	+ % P3	- % P3	No % P3
2021-06-04	100% Reward	1.	98.7	93.3	5.3	1.3	1	1	94.3	3.8	1.9	90.4	7.7	1.9	95.6	4.4	0		2021-06-01	100% Reward	1.	77.3	72	5.3	22.7	1.1	1.9	64.2	5.7	30.2	76.9	9.6	13.5	75.6	0	24.4
2021-06-07	100% Reward	2.	94.7	90	4.7	5.3	0.9	1.4	86.8	1.9	11.3	88.5	7.7	3.8	95.6	4.4	0		2021-06-02	100% Reward	2.	92.7	90.7	2	7.3	1.1	1.3	86.6	0	13.2	90.4	5.8	3.8	95.6	0	4.4
2021-06-11	80% Reward	3.	88.7	83.3	4	12.7	1.2	1.7	77.4	3.8	18.9	86.5	3.8	9.6	86.7	4.4	8.9		2021-06-08	100% Reward	3.	90	83.3	6.7	10	1.1	1	86.8	1.9	11.3	73.1	13.5	13.5	91.1	4.4	4.4
2021-06-16	80% Reward	4.	98.7	95.3	3.3	1.3	0.9	0.8	96.2	3.8	0	96.2	3.8	0	93.3	2.2	4.4		2021-06-09	100% Reward	4.	84	78	6	16	1.2	1.3	81.1	7.5	11.3	73.1	5.8	21.2	80	4.4	15.6
2021-06-25	80% Reward	5.	72.7	64	8	28	1.2	1.6	67.9	5.7	26.4	57.7	7.7	34.6	66.7	11.1	22.2		2021-06-10	100% Reward	5.	88.7	85.3	3.3	11.3	1.2	1.5	88.7	3.8	7.5	84.6	3.8	11.5	82.2	2.2	15.6
2021-07-05	80% Reward	*	27.3	22.7	4.7	72.7	1.3	1.2	26.4	5.7	67.9	17.3	5.8	76.9	24.4	2.2	73.3		2021-06-14	80% Reward	6.	60	56	4	40	1.4	1.8	62.3	3.8	34	48.1	3.8	48.1	57.8	4.4	37.8
2021-07-06	80% Reward	*	19.3	18.7	0.7	80.7	1.2	6.6	13.2	1.9	84.9	21.2	0	78.8	22.2	0	77.8		2021-06-15	80% Reward	7.	90	84	6	10	1.1	1.7	86.8	7.5	5.7	80.8	9.6	9.6	84.4	0	15.6
2021-07-07	80% Reward	*	26.7	22.7	4	73.3	1.1	1.3	26.4	3.8	69.8	19.2	5.8	75	22.2	2.2	75.6		2021-06-17	80% Reward	*	25.3	25.3	0	74.6	1.3	NaN	35.8	0	64.2	17.3	0	82.7	22.2	0	77.8
2021-07-12	80% Reward	*	8.7	7.3	1.3	91.3	1.9	0.9	7.5	1.9	90.6	7.7	1.9	90.4	6.7	0	93.3		2021-06-18	80% Reward	8.	78	68	10	22	1.4	2.4	69.8	13.2	17	63.5	9.6	26.9	71.1	6.7	22.2
2021-07-16	80% Reward	*	5.3	4.7	0.7	94.7	1.1	1.3	5.7	0	94.3	3.8	0	96.2	4.4	2.2	93.3		2021-06-21	80% Reward	*	20.6	19.3	0.6	80	1.4	1.6	20.8	0	79	15.3	0	84.6	22.2	2.2	75.5
2021-07-19	80% Reward	*	11.3	10	1.3	88.7	1.6	1.2	15.1	0	84.9	7.7	3.8	88.5	6.7	0	93.3		2021-06-22	80% Reward	*	14.7	14	0.7	85.3	1.5	0.9	15.1	1.9	83	9.6	0	90.4	17.8	0	82.2
2021-07-22	80% Reward	6.	96	89.3	6.7	4	1	1.1	88.7	7.5	3.8	90.4	5.8	3.8	88.9	6.7	4.4		2021-06-23	80% Reward	*	20	18.7	1.3	80	1.5	1.1	20.7	3.8	75.4	23.1	0	76.9	11.1	0	88.9
2021-07-23	80% Reward	7.	97.3	96	1.3	2.7	1.1	1.1	96.2	1.9	1.9	94.2	1.9	3.8	97.8	0	2.2		2021-06-24	80% Reward	*	14.7	14	0.7	85.3	1.5	2.2	3.8	0	96.2	25	1.9	79	13.3	0	86.7
2021-07-28	60% Reward	8.	97.3	93.3	4	2.7	1.2	1.2	94.3	1.9	3.8	83.5	9.6	3.8	100	0	0		2021-06-28	80% Reward	*	22	20.7	1.3	78	1.5	2.2	9.4	1.9	88.7	26.9	0	73.1	26.7	2.2	71.1
2021-07-30	60% Reward	9.	98.7	95.3	3.3	1.3	1.3	2.1	92.5	3.8	3.8	94.2	5.8	0	100	0	0		2021-06-29	80% Reward	*	32.7	26	6.7	67.3	1.7	1.8	22.6	5.6	71.7	23.1	7.7	69.2	33.3	6.7	60
2021-08-03	40% Reward	10.	95.3	88.7	6	5.3	1.6	1.2	81.1	9.4	9.4	90.4	5.8	3.8	95.6	2.2	2.5		2021-06-30	80% Reward	*	41.3	32	8	60	1.6	2.3	28.3	9.4	62.3	38.5	3.8	57.7	28.9	11.1	60
2021-08-05	40% Reward	11.	97.3	90	6	4	1.6	2.9	100	0	0	75	17.3	7.7	95.6	0	4.4		2021-07-01	80% Reward	*	47.3	40.7	6	53.3	1.7	1.7	30.2	11.3	58.5	46.2	5.8	48.1	46.7	0	53.3
2021-08-09	40% Reward	12.	96	92	3.3	4.7	1.1	1	96.2	0	3.8	88.5	9.6	1.9	91.1	0	8.9		2021-07-02	80% Reward	*	23.3	20	3.3	76.7	1.5	2.8	17	7.5	75.5	23.1	1.9	75	20	0	80
																			2021-07-08	80% Reward	*	9.3	8	1.3	90.7	2.3	1.1	11.3	1.9	86.8	5.8	1.9	92.3	6.7	0	93.3
																			2021-07-09	80% Reward	*	16	14	2	84	1.6	2.2	9.4	3.8	86.8	17.3	0	82.7	15.6	2.2	82.2
																			2021-07-13	80% Reward	*	11.3	8	2.7	89.3	1.3	1.1	7.5	7.5	84.9	7.7	0	92.3	8.9	0	91.1
																			2021-07-14	80% Reward	*	6.7	6	0.7	93.3	1.2	1.2	7.5	0	92.5	3.8	1.9	94.2	6.7	0	93.3
																			2021-07-15	80% Reward	*	10	8	1.3	90.7	1.4	2.1	11.3	1.9	86.8	3.8	1.9	94.2	8.9	0	91.1
																			2021-07-20	80% Reward	*	3.3	2.7	0.7	96.7	1.9	1.8	1.9	1.9	96.2	3.8	0	96.2	2.2	0	97.8
																			2021-07-21	80% Reward	*	76.7	74	2.7	23.3	1	0.9	66	3.8	30.2	78.8	3.8	17.3	77.8	0	22.2	technical problems
																			2021-07-26	80% Reward	9.	92.7	89.3	3.3	7.3	1	1.1	88.7	5.7	5.7	88.5	1.9	9.6	91.1	2.2	6.7
																			2021-07-27	60% Reward	10.	90	88	1.3	10.7	1.3	1.2	86.8	0	13.2	84.6	3.8	11.5	93.3	0	6.7
																			2021-07-29	60% Reward	11.	97.3	95.3	2	2.7	1	1	96.2	1.9	1.9	90.4	3.8	5.8	100	0	0
																			2021-08-02	40% Reward	12.	98.7	96.7	0.7	2.7	1.1	0.6	98.1	0	1.9	92.3	1.9	5.8	100	0	0
																			2021-08-04	40% Reward	13.	92	88.7	2.7	8.7	1.1	1.4	90.6	5.7	3.8	88.5	0	11.5	86.7	2.2	11.1
																			2021-08-06	40% Reward	14.	91.3	91.3	0	8.7	1.3	NaN	84.9	0	15.1	98.1	0	1.9	91.1	0	8.9
CONFLICT TESTS
Binocular Conflict Tests
			SS-Discrimination			reaction time [s]			mean % conflict decicions				reaction time [s]			right-hemispheric (R) pecks: blocks of ten responses								left-hemispheric (L) pecks: blocks of ten responses
date	Session	INITIALIZATION %	% PECKS ON SS+	% PECKS SS-	% NO response	SS+	SS-		RH decision	LH decision	Decision asymmetry	No resonse	RH decisions	LH decisions		R1-10	R11-20	R21-30	R31-40	R41-50	R50-60	R61-70	R71-80	L1-10	L11-20	L21-30	L31-40	L41-50	L50-60	L61-70	L71-80	trials left
2021-08-10	1.	87	80	5.8	14.2	1	1	2021-08-10	50.7042	49.2958	-0.0140845	0	1.01764	1.11768		4	5	6	7	3	4	6		6	5	4	3	7	6	4		1
2021-08-11	2.	94	93.3	1.7	5	0.8	0.7	2021-08-11	56.7568	43.2432	-0.135135	0	1.12816	0.886848		7	7	4	4	7	5	6		3	3	6	6	3	5	4		4
2021-08-12	3.	91	90	0.8	9.2	0.9	0.6	2021-08-12	60.274	39.726	-0.205479	0	1.01746	1.15061		4	5	5	7	7	7	7		6	5	5	3	3	3	3		3
2021-08-13	4.	91	89.2	0	10.8	0.9	NaN	2021-08-13	65.3333	34.6667	-0.306667	0	1.35656	1.77394		3	8	7	8	5	7	8		7	2	3	2	5	3	2		5
2021-08-18	5.	78	80.8	0.8	18.3	1	0.04	2021-08-18	63.7931	36.2069	-0.275862	0	2.08345	2.47812		9	3	8	5	6				1	7	2	5	4				8
2021-08-19	6.	87	87.5	0	12.5	1	NaN	2021-08-19	62.3188	28.9855	-0.365079	8.69565	2.63909	3.2605		10	6	5	5	7	6			0	4	5	5	3	1			9
2021-08-20	7.	84	83.3	0	16.7	1.1	NaN	2021-08-20	39.7059	13.2353	-0.5	47.0588	2.18004	6.58953		7	5	3	3	3	2			1	1	0	2	3	2			8
2021-08-23	8.	88.5	86.7	0	13.3	0.8	NaN	2021-08-23	30.137	34.2466	0.0638298	35.6164	3.71498	3.93457		2	7	4	1	0	2	6		6	0	2	3	5	3	4		3
2021-08-27	9.	85.5	89.2	0	10.8	0.8	NaN	2021-08-27	28.125	53.125	0.307692	18.75	4.10583	3.47633		5	1	3	1	2	5			4	8	7	4	7	3			4
2021-08-30	10.	93.5	95	1.7	3.3	0.7	1.2	2021-08-30	11.2676	42.2535	0.578947	46.4789	3.57672	3.55249		1	2	0	4	0	0	1		4	6	5	2	4	4	4		1
2021-09-01	11.	95.5	96.6	0.8	2.5	0.7	0.1	2021-09-01	13.5135	14.8649	0.047619	71.6216	4.60783	4.65855		4	1	3	1	0	1	0		2	4	3	1	0	1	0		4
2021-09-02	12.	84.5	87.5	0.8	11.7	1	0.73	2021-09-02	49.2063	36.5079	-0.148148	14.2857	2.03982	1.6648		5	7	3	5	4	6			2	3	7	3	4	3			3
2021-09-13	13.	89	87.5	0	1.2	0.9	NaN	2021-09-13	61.6438	31.5068	-0.323529	6.84932	2.53011	2.89563		9	4	6	5	6	8	5		1	6	4	5	2	1	4		3
2021-09-14	14.	92	91.6	0	8.3	0.9	NaN	2021-09-14	44.5946	25.6757	-0.269231	29.7297	3.29663	3.1905		5	5	7	3	6	3	2		4	5	1	3	2	2	1		4
2021-09-15	15.	84.5	85.8	0	14.2	1	NaN	2021-09-15	7.57576	7.57576	0	84.8485	4.2356	4.24971		3	0	1	1	0	0			2	1	0	0	1	1			6
2021-09-17	16.	90.5	90.8	0.8	8.3	0.9	0.7	2021-09-17	18.3099	12.6761	-0.181818	69.0141	3.38244	4.72492		3	2	3	2	1	0	1		0	2	3	2	0	2	0		1
Right Eye-Seeing Conflict Tests
			SS-Discrimination			reaction time [s]			mean % conflict decicions				reaction time [s]			right-hemispheric (R) pecks: blocks of ten responses								left-hemispheric (L) pecks: blocks of ten responses
Session	Session	INITIALIZATION %	% PECKS ON SS+	% PECKS SS-	% NO response	SS+	SS-		RH decision	LH decision	Decision asymmetry	No resonse	RH decisions	LH decisions		R1-10	R11-20	R21-30	R31-40	R41-50	R50-60	R61-70	R71-80	L1-10	L11-20	L21-30	L31-40	L41-50	L50-60	L61-70	L71-80	trials left
2021-09-27	*	64	52.5	9.2	38.3	2	2	2021-09-27	64	32	-0.333333	4	2.53982	2.55734
2021-09-29	1.	95	90.8	5	4.2	1.2	0.8	2021-09-29	57.3333	41.3333	-0.162162	1.33333	1.44407	1.12873
2021-10-05	2.	91	91.7	0	8.3	1.2	NaN	2021-10-05	33.3333	31.9444	-0.0212766	34.7222	3.20976	2.34647
2021-10-07	3.	86.5	86.7	1.7	11.7	1.9	4	2021-10-07	46.2687	41.791	-0.0508475	11.9403	2.02818	2.49161
2021-10-15	4.	81.5	70.8	3.3	26.8	2.6	2	2021-10-15	73.5294	20.5882	-0.5625	5.88235	3.16429	2.59233
2021-10-19	5.	88.5	77.5	9.2	13.3	1.4	1.8	2021-10-19	52.1127	33.8028	-0.213115	14.0845	3.07218	1.96326
2021-10-26	6.	90.5	90	1.7	8.3	1.2	0.9	2021-10-26	57.7465	30.9859	-0.301587	11.2676	2.32801	1.82701
2021-11-02	7.	95	95.8	0.8	3.3	1	0.6	2021-11-02	48.6486	39.1892	-0.107692	12.1622	2.30314	1.86776
2021-11-04	8.	87.5	84.2	2.5	13.3	1.1	1.2	2021-11-04	36.6197	42.2535	0.0714286	21.1268	1.44269	1.91164
2021-11-10	9.	94.5	92.5	0.8	6.7	1	0.7	2021-11-10	16.8831	5.19481	-0.529412	77.9221	2.80518	1.16715
2021-11-12	10.	92.5	95	0	5	1.1	NaN	2021-11-12	16.9014	14.0845	-0.0909091	69.0141	2.89464	4.36181
2021-11-22	*	47.5	39.2	9.2	51.7	2.2	3.3	2021-11-22	33.3333	61.1111	0.294118	5.55556	3.07723	2.55694
2021-11-23	11.	88.5	71.7	13.3	15	2.4	2	2021-11-23	55.4054	33.7838	-0.242424	10.8108	1.73419	2.21501
2021-11-25	12.	91.5	87.5	3.3	9.2	1	1.1	2021-11-25	55.4054	44.5946	-0.108108	0	1.8048	1.46848
Left Eye-Seeing Conflict Tests
			SS-Discrimination			reaction time [s]			mean % conflict decicions				reaction time [s]			right-hemispheric (R) pecks: blocks of ten responses								left-hemispheric (L) pecks: blocks of ten responses
Session	Session	INITIALIZATION %	% PECKS ON SS+	% PECKS SS-	% NO response	SS+	SS-		RH decision	LH decision	Decision asymmetry	No resonse	RH decisions	LH decisions		R1-10	R11-20	R21-30	R31-40	R41-50	R50-60	R61-70	R71-80	L1-10	L11-20	L21-30	L31-40	L41-50	L50-60	L61-70	L71-80	trials left
2021-09-28	*	47.5	41.7	7.5	50.8	1.3	1.3	2021-09-28	58.3333	36.1111	-0.235294	5.55556	2.05284	1.42298
2021-09-30	1.	70	69.2	2.5	28.3	1.2	1.4	2021-09-30	55.5556	22.2222	-0.428571	22.2222	2.4052	2.87661
2021-10-06	2.	91.5	90.8	0	9.2	1	NaN	2021-10-06	12.1622	8.10811	-0.2	79.7297	3.03256	1.6292
2021-10-08	3.	88	92.5	0	7.5	1.2	NaN	2021-10-08	15.3846	6.15385	-0.428571	78.4615	5.75092	7.04853
2021-10-14	4.	81	79.2	0	20.8	1.4	NaN	2021-10-14	20.8955	14.9254	-0.166667	64.1791	4.13527	3.85743
2021-10-18	*	61.5	62.5	1.7	35.8	1.4	0.8	2021-10-18	54.3478	34.7826	-0.219512	10.8696	1.9486	2.22543
2021-10-20	*	74	73.3	3.3	23.3	1.2	1.4	2021-10-20	30	18.3333	-0.241379	51.6667	2.62804	2.99877
2021-10-25	5.	90	94.2	0	5.8	1.1	NaN	2021-10-25	22.3881	20.8955	-0.0344828	56.7164	3.07908	3.98639
2021-10-27	6.	90.5	87.5	0	12.5	0.9	NaN	2021-10-27	9.21053	6.57895	-0.166667	84.2105	5.09542	3.79071
2021-11-03	7.	86	85.8	0.8	13.3	1	0.9	2021-11-03	13.2353	11.7647	-0.0588235	75	2.25431	2.14727
2021-11-05	8.	84	80.8	5.8	13.3	1	1.1	2021-11-05	20.3125	12.5	-0.238095	67.1875	3.61728	4.07062
2021-11-11	9.	91.5	91.7	0	8.3	1	NaN	2021-11-11	6.84932	8.21918	0.0909091	84.9315	0.930213	5.16478
2021-11-15	10.	84.5	81.7	1.7	16.7	2.6	1.3	2021-11-15	1.44928	7.24638	0.666667	91.3043	1.25844	2.64734
2021-11-29	11.	83	74.2	8.3	17.5	1.1	1.3	2021-11-29	62.6866	37.3134	-0.253731	0	2.62008	2.06973
2021-11-30	12.	91	89.2	1.7	9.2	1	0.8	2021-11-30	57.5342	35.6164	-0.235294	6.84932

## Sheet: T155
TRAINING
Phase 1
right eye seeing						reaction time [s]			left eye seeing						reaction time [s]
date	Session	INITIALIZATION %	% PECKS ON S+	% PECKS S-	% NO response	S+	S-		date	Session	INIT%	+ %	- %	No %	S+	S-
2020-08-18	*	59	51	8	41	1.7	2.5		2020-08-19	1.	90	79	11	10	1.6	1.7
2020-08-20	1.	88	76	12	12	1.2	1.2		2020-08-21	2.	93	75	13	12	1.6	1.3
2020-08-24	2.	96	84	12	4	1.3	0.9		2020-08-25	3.	92.7	83.3	8	8.7	1.8	2.1
2020-08-26	3.	90.7	84	6.7	9.3	1.4	0.9		2020-08-27	4.	92.7	89.3	3.3	7.3	1.6	2.1
2020-08-28	4.	88	77.3	9.3	13.3	1.7	1.4		2020-08-31	5.	99.3	95.3	4	0.7	1.2	0.7
Phase 2
right eye seeing						reaction time [s]									left eye seeing						reaction time [s]
date	Session	INITIALIZATION %	% PECKS ON S+	% PECKS S-	% NO response	S+	S-	S+ % P1	S- % P1	No % P1	S+ % P2	S- % P2	No % P2		date	Session	INIT%	+ %	- %	No %	S+	S-	S+ % P1	S- % P1	No % P1	S+ % P2	S- % P2	No % P2
2020-09-02	1.	96	67.3	28	4.7	1.6	1.5	89.3	2.7	8	45.3	53.3	1.3		2020-09-04	1.	96.7	69.3	20.7	10	2.2	2	73.3	12	14.7	65.3	29.3	5.3
2020-09-07	2.	98	67.3	30.7	2	1.3	1.1	76	22.7	1.3	58.7	38.7	2.7		2020-09-09	2.	98	91.3	6	2.7	1.4	1.2	93.3	5.3	1.3	89.3	6.7	4
2020-09-10	3.	96.7	77.3	19.3	3.3	1.6	1.2	81.3	14.7	4	73.3	24	2.7		2020-09-16	3.	92	81	11	8	1.4	1.3	78	16	6	84	6	10
2020-09-14	4.	98	72	26	2	1.6	1.7	72	26.7	1.3	72	25.3	2.7		2020-09-18	4.	90	78	9.3	12.7	1.7	2.6	76	10.7	13.3	80	8	12
2020-09-15	5.	98.7	84	14	2	1.4	1	85.3	14.7	0	82.7	13.3	4		2020-09-21	5.	90	62.7	20	17.3	1.8	2.5	64	20	16	61.3	20	18.7
2020-09-17	6.	98	90	8	2	1.6	1.7	93.3	2.7	4	86.7	13.3			2020-09-23	6.	96.7	96	0.7	3.3	1.4	0.2	97.3	0	2.7	94.7	1.3	4
2020-09-22	7.	95.3	82.7	12	5.3	1.5	1.4	82.7	8	9.3	82.7	16	1.3		2020-09-25	7.	98.7	92	5.3	2.7	1.6	1.7	90.7	4	5.3	93.3	6.7	0
2020-09-24	8.	98	86	12	2	1.7	1.1	92	5.3	2.7	80	18.7	1.3
Phase 3
right eye seeing							reaction time [s]													left eye seeing						reaction time [s]
date		session	INITIALIZATION %	% PECKS ON S+	% PECKS S-	% NO response	S+	S-	+ % P1	- % P1	No % P1	+ % P2	- % P2	No % P2	+ % P3	- % P3	No % P3		date		Session	INITIALIZATION %	% PECKS ON S+	% PECKS S-	% NO response	S+	S-	+ % P1	- % P1	No % P1	+ % P2	- % P2	No % P2	+ % P3	- % P3	No % P3
2020-09-29	100% Reward	1.	98.7	88	10	2	1.4	0.8	91.1	8.9	0	82.2	13.3	4.4	90	8.3	1.7		2020-09-30	100% Reward	1.	98.7	94	3.3	2.7	1.6	1.9	93.3	2.2	4.4	95.6	2.2	2.2	93.3	5	1.7
2020-10-01	100% Reward	2.	98	87.3	10.7	2	1.4	0.8	97.8	0	2.2	73.3	24.4	2.2	90	8.3	1.7		2020-10-02	100% Reward	2.	96.7	92	4	4	1.7	1.1	88.9	2.2	8.9	100	0	0	88.3	8.3	8.3
2020-10-05	100% Reward	3.	88.7	79.3	9.3	11.3	1.2	1	82.2	4.4	13.3	80	6.7	13.3	76.7	15	8.3		2020-10-09	100% Reward	3.	99.3	98	1.3	0.7	1.4	0.8	100	0	0	95.6	2.2	2.2	98.3	1.7	0
2020-10-06	100% Reward	4.	98.7	80.7	18	13	1.1	0.9	88.9	11.1	0	68.9	28.9	2.2	83.3	15	1.7		2020-10-15	100% Reward	4.	96	91.3	4	4.7	1.7	1.2	91.2	4.4	4.4	93.3	2.2	4.5	90	5	5
2020-10-08	100% Reward	5.	74	62.7	11.3	26	1.3	1.1	73.3	8.9	17.8	46.7	17.8	35.6	66.7	8.3	25		2020-10-20	100% Reward	5.	97.3	92.7	3.3	4	1.6	0.7	93.3	0	6.7	91.1	4.4	4.4	93.3	5	1.7
2020-10-12	100% Reward	6.	84	76	6.7	17.3	2.1	2	84.4	2.2	13.3	73.3	11.1	15.6	71.7	6.7	21.7		2020-10-26	100% Reward	6.	78.7	60.7	12	27.3	1.7	1.6	44.4	22.2	33.3	66.7	11.1	22.2	68.3	5	26.7
2020-10-14	100% Reward	7.	92.7	82.7	8	9.3	1.7	1.3	80	6.7	13.3	82.2	8.9	8.9	85	8.3	6.7		2020-10-28	100% Reward	7.	76	74	2	24	1.2	1.3	66.7	2.2	31.1	68.9	2.2	28.9	83.3	1.7	15
2020-10-16	100% Reward	8.	98	86	11.3	2.7	1.7	0.7	84.4	13.3	2.2	77.8	20	2.2	93.3	3.3	3.3		2020-10-30	100% Reward	8.	99.3	74	24.7	1.3	1.4	1.6	66.7	33.3	0	91.1	8.9	0	66.7	30	3.3
2020-10-19	100% Reward	9.	94	86.7	7.3	6	1.3	0.8	95.6	2.2	2.2	71.1	20	8.9	91.7	1.1	6.7		2020-11-03	100% Reward	9.	97.3	92.7	4	3.3	1.2	1.1	91.1	2.2	6.7	91.1	4.4	4.4	95	5	0
2020-10-21	100% Reward	10.	96.7	86	10	4	1.6	1.2	97.8	2.2	0	71.1	24.4	4.4	88.3	5	6.7		2020-11-05	100% Reward	10.	19.3	12.7	2	85.3	2.8	3.4	11.1	22	86.7	15.5	2.2	82.2	11.7	1.7	86.7
2020-10-22	100% Reward	*	57.3	49.3	6.7	44	1.9	1.8	40	4.4	55.6	57.8	2.2	40	50	11.7	38.3		2020-11-09	80% Reward	11.	100	96.7	2.7	0.7	1.4	0.7	97.8	2.2	0	95.6	4.4	0	96.7	1.7	1.7
2020-10-23	100% Reward	11.	98	80.6	12.6	6.6	1.7	2	90	5	5	73.3	20	6.6	75.6	15.6	8.8		2020-11-11	40% Reward	12.	95.3	94	1.3	4.7	1.1	1.1	97.8	0	2.2	91.1	0	8.9	93.3	3.3	3.3
2020-10-27	100% Reward	12.	98.7	90.7	8	1.3	1.4	0.8	93.3	4.4	2.2	86.7	13.3	0	91.7	6.7	1.7		2020-11-16	40% Reward	13.	98	92	6	2	1.6	1	88.9	6.7	4.4	88.9	8.9	2.2	96.7	3.3	0
2020-10-29	100% Reward	13.	98	87.3	10.7	2	1.3	0.8	88.9	8.9	2.2	82.2	13.3	4.4	90	10	0		2020-11-18	40% Reward	*	74	71.3	2	26.7	1.6	1.7	68.9	0	31.1	73.3	2.2	24.4	71.7	3.3	25	eye cap
2020-11-02	100% Reward	14.	88	76.7	10	13.3	1.8	3.2	86.7	4.4	8.9	62.2	15.6	22.2	80	10	10		2020-11-19	40% Reward	14.	97.3	93.3	4	2.7	1.4	1.5	93.3	4.4	2.2	93.3	4.4	2.2	93.3	3.3	3.3
2020-11-04	100% Reward	15.	98	90.7	7.3	2	1.3	0.8	93.3	6.7	0	88.9	11.1	0	90	5	5		2020-11-16	40% Reward	15.	98	92	6	2	1.6	1	88.9	6.7	4.4	88.9	8.9	2.2	96.7	3.3	0
2020-11-06	100% Reward	16.	98	90	8	2	1.4	1.6	96.6	3.3	0	76.6	20	3.3	95	2.5	2.5
2020-11-10	80% Reward	17.	99.3	92.7	6	1.3	1.4	0.6	97.8	2.2	0	84.4	13.3	2.2	95	3.3	1.7
2020-11-12	40% Reward	18.	100	84.7	10.7	4.7	2.1	2.2	88.9	4.4	6.7	77.8	17.8	4.4	86.7	10	3.3
2020-11-13	40% Reward	19.	93.3	84	9.3	6.6	1.3	1.2	86.7	6.7	6.7	77.37	13.3	8.9	86.7	8.3	5
2020-11-17	40% Reward	20.	99.3	90.7	8.7	0.7	1.4	1	91.1	8.9	0	86.7	11.1	2.2	93.3	6.7	0
2020-11-20	40% Reward	21.	93.3	84	9.3	6.7	1.3	1	86.7	8.9	4.4	80	13.3	6.7	85	6.7	8.3
2020-11-23	40% Reward	22.	96.7	89.3	7.3	3.3	1.5	1.5	95.6	2.2	2.2	86.7	11.1	2.2	86.7	8.3	5
CONFLICT TESTS
Binocular Conflict Tests
			SS-Discrimination			reaction time [s]			mean % conflict decicions				reaction time [s]			right-hemispheric (R) pecks: blocks of ten responses								left-hemispheric (L) pecks: blocks of ten responses
date	Session	INITIALIZATION %	% PECKS ON SS+	% PECKS SS-	% NO response	SS+	SS-		RH decision	LH decision	Decision asymmetry	No resonse	RH decisions	LH decisions		R1-10	R11-20	R21-30	R31-40	R41-50	R50-60	R61-70	R71-80	L1-10	L11-20	L21-30	L31-40	L41-50	L50-60	L61-70	L71-80	trials left
2020-11-25	1.	87	74.2	11.7	14.2	1.2	0.9		54.9296	45.0704	-0.0985915	0	1.15911	1.62564		7	5	7	8	3	4	4		3	5	3	2	7	6	6		1
2020-11-26	2.	89	84	5	10.8	1.6	0.8		54.2857	45.7143	-0.0857143	0	1.67645	1.3233		4	5	5	5	5	5	9		6	5	5	5	5	5	1		0
2020-11-27	3.	89	83.3	3.3	13.3	1.4	0.2		67.5676	32.4324	-0.351351	0	1.44166	1.4798		5	6	8	9	7	7	6		5	4	2	1	3	3	4		4
2020-11-30	4.	89.5	83.3	0	16.7	1.7	NAN		65.7895	34.2105	-0.315789	0	1.76911	2.17837		8	5	5	6	9	8	5		2	5	5	4	1	2	5		6
2020-12-11	5.	88	85.8	1.7	12.5	1.4	0.7		71.0145	28.9855	-0.42029	0	1.52062	1.79032		8	8	7	6	8	5			2	2	3	4	2	5			9
2020-12-14	6.	89.5	85.8	2.5	11.7	1.7	2.9		55.0725	40.5797	-0.151515	4.34783	1.73371	2.29376		7	5	8	5	5	4			3	5	2	4	4	6			9
2020-12-15	7.	90	85	4.2	10.8	1.6	0.4		69.0141	30.9859	-0.380282	0	1.52126	1.28085		8	8	8	7	6	7	4		2	2	2	3	4	3	6		1
2020-12-17	8.	88	86.7	2.5	10.8	1.6	0.1		62.1212	36.3636	-0.261538	1.51515	1.61901	1.82507		5	7	9	6	4	6			5	3	1	4	5	4			6
2020-12-18	9.	89.5	85.8	3.3	10.8	1.5	0.1		72.2222	27.7778	-0.444444	0	1.52165	1.32638		5	6	8	7	8	8	9		5	4	2	3	2	2	1		2
2021-02-17	10.	89.5	87.5	1.7	10.8	1.2	0.4		55.5556	44.4444	-0.111111	0	1.61663	1.45587		7	8	5	5	6	5	4		3	2	5	5	4	5	6		2
2021-02-18	11.	92.5	89.2	1.7	9.1	1.3	0.2		56.5789	43.4211	-0.131579	0	1.54874	1.21146		6	7	5	4	7	7	5		4	3	5	6	3	3	5		6
2021-02-19	12.	92.5	91.7	2.5	5.8	1.4	0.1		52.7778	47.2222	-0.0555556	0	1.36569	1.72652		6	5	5	3	5	8	5		4	5	5	7	5	2	5		2
2021-02-22	*	78.5	73.3	2.5	24.2	1.7	0.2		60.3175	38.0952	-0.225806	1.5873	1.592	2.03895		7	5	7	6	6	5			3	4	3	4	4	5			3
2021-02-23	13.	88	85	2.5	12.5	1.5	0.1		56.338	42.2535	-0.142857	1.40845	1.32467	1.31884		6	4	5	4	6	7	8		4	6	5	5	4	3	2		1
2021-02-26	14.	91	87.5	2.5	10	1.3	0.1		50	50	0	0	1.15216	1.92356		6	4	6	5	4	5	6		4	6	4	5	6	5	4		4
2021-03-01	15.	86	80.3	2.5	16.6	0.9	0.1		63.8889	36.1111	-0.277778	0	1.87184	1.58993		5	7	8	7	6	6	6		5	3	2	3	4	4	4		2
2021-03-02	16.	88	85.8	1.7	12.5	1.2	0.1		57.7465	42.2535	-0.15493	0	1.47784	1.75754		7	4	7	7	4	7	5		3	6	3	3	6	3	5		1
Right Eye-Seeing Conflict Tests
			SS-Discrimination			reaction time [s]			mean % conflict decicions				reaction time [s]			right-hemispheric (R) pecks: blocks of ten responses								left-hemispheric (L) pecks: blocks of ten responses
date	Session	INITIALIZATION %	% PECKS ON SS+	% PECKS SS-	% NO response	SS+	SS-		RH decision	LH decision	Decision asymmetry	No resonse	RH decisions	LH decisions		R1-10	R11-20	R21-30	R31-40	R41-50	R50-60	R61-70	R71-80	L1-10	L11-20	L21-30	L31-40	L41-50	L50-60	L61-70	L71-80	trials left
2021-03-15	1.	91.5	89.2	3.3	7.5	1.1	0.5		52.7778	47.2222	-0.0555556	0	1.7768	1.61512		3	6	5	5	6	8	4		7	4	5	5	4	2	6		2
2021-03-17	*	21	15.8	2.5	81.7	2	3.1		65	35	-0.3	0	2.17649	2.84394		5	8							5	2							0
2021-03-25	*	51	53.3	0.8	45.8	1.1	1.2		59.4595	35.1351	-0.257143	5.40541	2.22855	2.465		6	7	5						4	3	4						7
2021-03-29	2.	86.5	86.6	0	13.3	1.1	NaN		50.7463	47.7612	-0.030303	1.49254	1.93067	2.15906		4	6	7	4	4	6			6	4	3	6	6	3			7
2021-03-31	3.	89	87.5	1.7	10.8	0.9	0.1		43.662	54.9296	0.114286	1.40845	1.48582	1.85142		4	4	5	4	5	5	4		6	6	5	6	4	5	6		1
2021-04-15	*	77.5	71.7	3.3	25	1.4	0.1		51.6129	46.7742	-0.0491803	1.6129	1.25343	1.36157		6	3	6	3	7	6			4	7	4	7	2	4			2
2021-05-10	*	73	56.7	10.8	32.5	1.6	1.3		48.4375	50	0.015873	1.5625	1.44334	1.96243		6	7	5	6	3	3			4	3	5	4	7	6			4
2021-05-12	*	78.5	75.8	2.5	21.7	1.6	0.5		51.6129	48.3871	-0.0322581	0	1.19459	1.46851		4	5	4	6	8	5			6	5	6	4	2	5			2
2021-05-17	*	78.5	66.7	8.3	25	1.4	2.4		37.8788	62.1212	0.242424	0	1.93623	1.23569		1	4	2	8	3	5			9	6	8	2	7	5			6
2021-05-25	4.	88.5	78.3	5.8	15.8	2.1	0.6		63.3803	32.3944	-0.323529	4.22535	1.63461	1.01404		5	6	8	4	7	7	7		5	4	2	5	3	2	2		1
2021-05-27	5.	87	87.5	2.5	10	1.2	0.3		56.0606	43.9394	-0.121212	0	1.47514	1.55047		6	5	8	5	7	4			4	5	2	5	3	6			6
2021-05-31	6.	86.5	85	2.5	12.5	1.2	0.3		68.6567	31.3433	-0.373134	0	1.40374	1.54476		5	7	8	8	7	5			5	3	2	2	3	5			7
2021-06-01	7.	91.5	85.8	2.5	11.7	1.2	0.4		50.6494	41.5584	-0.0985915	7.79221	2.16489	2.44242		3	6	7	6	5	3	4		7	4	3	4	4	4	5		7
2021-06-17	8.	78.5	75	1.6	23.3	1.7	0.4		45.3125	46.875	0.0169492	7.8125	2.18317	2.2782		3	5	6	4	5	4			7	5	4	5	4	3			4
2021-06-21	*	76.5	65.8	3.3	30.8	2.2	2.6		38.806	53.7313	0.16129	7.46269	1.61861	2.61369		3	3	6	1	3	6			7	7	4	6	7	4			7
2021-06-22	*	81.5	79.1	4.1	16.6	1.23	1.3				#DIV/0!	100																					technical problems
2021-06-30	9.	94	90	5	5	1.3	0.2		44.5946	43.2432	-0.0153846	12.1622	1.46316	2.54033		4	5	4	6	7	3	3		6	4	4	3	2	7	4		4
2021-07-02	10.	94	91.7	1.7	6.7	1.2	0.7		52.6316	35.5263	-0.19403	11.8421	2.11047	1.89146		7	2	3	6	7	9	4		3	7	3	4	2	1	4		6
2021-07-05	11.	81	78.3	7.5	14.2	2.2	0.4		47.3684	52.6316	0.0526316	0	2.42328	1.95461		6	5	4	3	5				4	5	6	7	5				7
2021-07-06	12.	88	85.8	0	14.2	1.2	NaN		53.4247	31.5068	-0.258065	15.0685	2.26228	3.04302		6	6	4	5	6	3	8		4	3	4	2	3	3	2		3
Left Eye-Seeing Conflict Tests
			SS-Discrimination			reaction time [s]			mean % conflict decicions				reaction time [s]			right-hemispheric (R) pecks: blocks of ten responses								left-hemispheric (L) pecks: blocks of ten responses
date	Session	INITIALIZATION %	% PECKS ON SS+	% PECKS SS-	% NO response	SS+	SS-		RH decision	LH decision	Decision asymmetry	No resonse	RH decisions	LH decisions		R1-10	R11-20	R21-30	R31-40	R41-50	R50-60	R61-70	R71-80	L1-10	L11-20	L21-30	L31-40	L41-50	L50-60	L61-70	L71-80	trials left
2021-03-10	*	12	9.2	1.7	89.2	3.1	1.5		33.3333	41.6667	0.111111	25	2.86866	1.69536		3								4								2
2021-03-11	*	29.5	23.3	1.6	75	2.8	0.5		27.2727	68.1818	0.428571	4.54545	2.18861	2.04884		3	2							7	7							2
2021-03-12	*	18	15	2.5	82.5	2.1	3.7		66.6667	33.3333	-0.333333	0	2.60115	2.87874		7								3								5
2021-03-16	1.	84	78.3	4.2	17.5	1.5	4		47.8261	52.1739	0.0434783	0	1.82267	2.02529		6	5	4	5	6	5			4	5	6	5	4	5			9
2021-03-18	*	0	0	0	100	NaN	NaN				#DIV/0!	100																				0
2021-03-19	*	35	30	3.3	66.6	1.9	2.3		31.0345	65.5172	0.357143	3.44828	2.64468	2.25522		2	4							7	6							9
2021-03-26	2.	81	76.6	5.8	17.5	1.5	3		52.381	47.619	-0.047619	0	1.82912	2.32609		7	5	4	6	4	6			3	5	6	4	6	4			3
2021-03-30	*	57.5	54.2	4.2	41.7	1.3	2.4		42.2222	57.7778	0.155556	0	1.76407	2.09859		2	6	4	3					8	4	6	7					5
2021-04-06	3.	89	90.8	0	9.2	1.3	NaN		59.7015	35.8209	-0.25	4.47761	1.87435	1.81475		9	6	5	6	4	5			1	4	4	4	5	4			7
2021-04-14	*	70.5	72.5	2.5	25	1.5	0.1		62	38	-0.24	0	1.70432	2.35258		6	7	6	6	6				4	3	4	4	4				0	technical problems
2021-04-16	4.	85	85	3.3	11.7	1.3	3		48.4375	48.4375	0	3.125	2.22044	2.10187		6	4	6	7	5	2			4	5	3	3	5	8			4
2021-05-11	*	56	53.3	0.8	45.8	1	0.6		53.1915	46.8085	-0.0638298	0	1.29537	1.64772		7	7	3	5					3	3	7	5					7
2021-05-14	5.	80	80	1.6	18.3	1.3	0.9		50.8197	49.1803	-0.0163934	0	1.70421	1.9394		6	5	4	4	6	5			4	5	6	6	4	5			1
2021-05-18	6.	86.5	83.3	0.8	15.8	1.2	3.9		59.7222	40.2778	-0.194444	0	2.33307	2.61445		5	6	5	7	9	3	7		5	4	5	3	1	7	3		2
2021-05-26	7.	87.5	85	2.5	12.5	1	0.2		74.2857	25.7143	-0.485714	0	1.81752	1.80887		6	10	8	7	6	8	7		4	0	2	3	4	2	3		0
2021-05-28	8.	91.5	92.5	0	7.5	0.8	NaN		54.1667	40.2778	-0.147059	5.55556	2.33883	3.28428		6	4	7	4	6	6	6		3	6	3	6	4	2	4		2
2021-06-16	10.	86.5	83.3	0.8	15.8	1.2	3.9		64.5161	32.2581	-0.333333	3.22581	2.15391	2.39336		6	6	7	8	6	5			4	4	1	2	4	5			2
2021-06-18	11.	93	92.5	0	7.5	1.4	NaN		63.0137	28.7671	-0.373134	8.21918	3.28129	4.28842		8	3	7	6	6	8	7		2	5	2	4	1	2	3		3
2021-07-01	12.	88	85	0.8	14.2	1.1	0.1		68.4932	30.137	-0.388889	1.36986	1.67335	1.99382		8	8	7	6	4	6	8		2	2	3	4	6	4	1		3

## Sheet: T265
TRAINING
Phase 1
right eye seeing						reaction time [s]		left eye seeing						reaction time [s]
date	Session	INITIALIZATION %	% PECKS ON S+	% PECKS S-	% NO response	S+	S-	date	Session	INIT%	+ %	- %	No %	S+	S-
2020-02-12	1.	98.7	71.8	26.8	1.3			2020-02-13	1.	98	79.3	18.6	2
2020-02-14	2.	62.7	50	11.3	38.7			2020-02-19	*	7.3	4.7	2	93.3
2020-02-17	3.	100	95.3	4.7	0			2020-02-20	*	11.3	6	4.7	89.3
2020-02-18	4.	97.3	88	6.7	5.3			2020-02-24	2.	89.3	80	9.33	10.7
2020-02-26	5.	51.3	48.7	2	49.3			2020-02-25	3.	88.7	82	6.7	11.3
2020-02-27	*	0.7	0.7	0	99.3			2020-03-02	*	34.7	30.7	4	65.3
2020-02-28	*	18.7	15.5	2	82.4			2020-03-04	*	12.7	10	2.7	87.3
2020-03-03	*	2.7	2.7	0	97.3			2020-03-06	4.	95.3	92.7	2.7	4.7
2020-03-05	6.	96.7	94	2.7	3.3			2020-03-10	5.	96	90.7	5.3	4
2020-03-09	*	0	0	0	100			2020-03-12	6.	96.5	76.5	20	3.5
2020-03-11	7.	99.3	97.3	2	0.7			2020-03-16	7.	94	82	11	7
2020-03-13	8.	96	84	11	5
2020-03-17	9.	96	89	6	5
Phase 2
right eye seeing						reaction time [s]									left eye seeing						reaction time [s]
date	Session	INITIALIZATION %	% PECKS ON S+	% PECKS S-	% NO response	S+	S-	S+ % P1	S- % P1	No % P1	S+ % P2	S- % P2	No % P2		date	Session	INIT%	+ %	- %	No %	S+	S-	S+ % P1	S- % P1	No % P1	S+ % P2	S- % P2	No % P2
2020-03-19	*	16	9.3	1.3	89.3			8	1.3	90.6	10.6	1.3	88		2020-03-18	*	5.3	2.6	0	97.3			4	0	96	1.3	0	98.6
2020-03-20	*	41	35.5	5.5	59			34	5	61	37	6	57		2020-03-23	1.	99	78	21	1			77	23	0	79	19	2
2020-03-24	1.	61	51	9.5	39.5			52	8	40	50	11	39		2020-03-26	*	30	25.5	4.5	70			26	8	66	25	1	74
2020-05-22	2.	90	78	11	11			84	12	4	72	10	18		2020-05-20	*	24	16	8	76			16	6	78	16	10	74
2020-05-27	3.	96.6	87.3	5.3	7.3			80	10.6	9.3	94.6	0	5.3		2020-05-26	*	28.6	22	6	72			22.6	6.6	70.6	21.3	5.3	73.3
2020-05-29	*	57	47.7	12.7	42.7			45.3	9.3	45.3	44	16	40		2020-05-28	2.	96.6	82	14.6	3.3			82.6	14.6	2.6	81.3	14.6	4
2020-06-03	*	2	1.3	0.6	98			1.3	0	98.6	1.3	1.3	97.3		2020-06-02	3.	89.3	75.3	13.3	11.3			78.6	14.6	6.6	72	12	16
2020-06-08	*	29.3	22.7	5.3	72			20	6.7	73.3	25.3	4	70.7		2020-06-05	*	27.3	26	0.6	73.3			28	1.3	70.6	24	0	76
2020-06-10	4.	98	81.3	14	4.6			82.6	12	5.3	80	16	4		2020-06-09	*	41.3	30.6	10.6	58.6			26.6	9.3	64	34.6	12	53.3
2020-06-16	*	34.6	26	8.6	85.3			24	5.3	70.6	28	22	60		2020-06-12	4.	66.6	53.3	13.3	33.3			49.3	24.6	36	57.3	12	30.6
2020-06-18	*	13.3	9.3	4	86.7			10.7	4	85.3	8	4	88		2020-06-15	5.	64	56	5.3	30.7			57.3	2.7	40	54.7	8	37.3
2020-06-19	5.	64	57.3	5.3	37.3			57.3	6.6	36	57.3	4	38.6		2020-06-17	6.	94.6	82.7	12	5.3			86.6	8	5.3	78.6	16	5.3
2020-06-30	*	16	14	2	84	1.5		14.6	1.3	84	13.3	2.6	84		2020-06-25	*	8	4.6	2	93.3			5.3	4	90.6	4	0	96
2020-07-01	*	30	25.3	4.6	70	1.8	1.8	24	6.6	69.3	26.6	2.6	70.6		2020-06-26	*	13	10	2	88	2.1	2.6	8	0	92	12	4	84
2020-07-06	*	25.3	18.7	4.7	76.6	1.7	2.9	24	4	72	13.3	5.3	81.4		2020-06-29	7.	88	66.7	18.7	16.6	1.4	1.4	73.3	17.3	9.4	60	20	20
2020-07-07	6.	77.3	64.6	12	23.3	1.6	1.7	65.3	9.3	25.3	64	14.6	21.3		2020-07-02	*	51	43.3	7.3	49.3	1.4	2	48	4	48	36.6	10.6	50.6
2020-07-08	7.	60.6	54.6	5.3	40	1.6	1.6	52	6.6	41.3	57.3	4	38.6		2020-07-03	8.	90	75.3	14	10.7	1.5	1	80	12	8	70.7	16	13.3
															2020-07-09	9.	88.7	80	8.7	11.3	1.6	1.5	82.7	6.7	10.6	77.3	10.7	12
Phase 3
right eye seeing							reaction time [s]												left eye seeing							reaction time [s]
Session		session	INITIALIZATION %	% PECKS ON S+	% PECKS S-	% NO response	S+	S-	+ % P1	- % P1	No % P1	+ % P2	- % P2	No % P2	+ % P3	- % P3	No % P3		date		Session	INITIALIZATION %	% PECKS ON S+	% PECKS S-	% NO response	S+	S-	+ % P1	- % P1	No % P1	+ % P2	- % P2	No % P2	+ % P3	- % P3	No % P3
2020-08-06	100% Reward	1.	79.3	72	6	22	1.8	1.7	81.1	5.7	13.2	71.2	5.8	23.1	62.2	6.7	31.1		2020-08-05	100% Reward	1.	98.6	92	6.6	1.3	1.2	1.4	94.3	5.6	0	86.5	9.6	3.9	95.6	4.4	0
2020-08-10	100% Reward	2.	95.3	93.3	0.7	6	1.7	0.9	98.1	0	1.9	92.3	0	7.7	88.9	2.2	8.9		2020-08-07	100% Reward	2.	99.3	82	16.7	1.3	1.8	1.2	77.4	20.8	1.9	98.1	1.9	0	68.9	28.9	2.2
2020-08-12	100% Reward	3.	96	92.7	3.3	4	1.6	1	94.3	3.8	1.9	98.1	1.9	0	84.4	4.4	11.1		2020-08-11	100% Reward	3.	98.7	89.3	8.7	2	1.7	0.8	86.8	11.3	1.9	86.8	11.3	1.9	90.4	5.8	3.8
2020-08-17	80% Reward	4.	95.3	89.3	5.3	5.3	1.4	1.7	88.7	0	11.3	90.4	7.7	1.9	88.9	8.9	2.2		2020-08-13	100% Reward	4.	92.7	86	6	8	2	2.4	79	9.4	11.3	90.4	5.8	3.8	88.9	2.2	8.9
2020-08-19	80% Reward	5.	99.3	94	4.7	1.3	1.8	1.8	96.2	3.8	0	96.2	3.8	0	88.9	6.7	4.4		2020-08-14	100% Reward	5.	97.3	89.3	5.3	5.3	2.1	1.9	86.8	7.5	5.7	88.5	3.8	7.7	93.3	4.4	2.2
2020-08-21	60% Reward	6.	98.7	94	4.7	1.3	1.5	1.3	98.1	1.9	0	96.2	3.8	0	86.7	8.9	4.4		2020-08-18	80% Reward	6.	99.3	80.7	18	1.3	1.8	1.2	73.6	26.4	0	86.5	13.5	0	82.2	13.3	4.4
2020-08-25	60% Reward	7.	98.7	92	6.7	1.3	1.4	1.7	96.2	3.8	0	92.3	3.8	3.8	86.7	13.3	0		2020-08-20	80% Reward	7.	98.7	86.7	10	3.3	2.4	2.3	90.6	3.8	5.7	84.6	13.5	1.9	84.4	13.5	1.9
2020-08-27	40% Reward	8.	98	92.7	5.3	2	1.6	2.2	96.2	1.9	1.9	90.4	5.8	3.8	91.1	8.9	0		2020-08-24	60% Reward	8.	98.7	86.7	10.7	2.7	2.1	2.2	81.1	17	1.9	90.4	5.8	3.8	88.9	8.9	2.2
2020-08-31	40% Reward	9.	95.3	89.3	6	4.7	1.9	1.8	88.7	1.9	9.4	90.4	5.8	3.8	88.9	11.1	0		2020-08-26	60% Reward	9.	98.7	86.7	10.7	2.7	2.1	1.4	88.7	7.5	3.8	82.7	13.5	3.8	88.9	11.1	0
2020-09-02	40% Reward	10.	96	89.3	6.7	4	1.5	1.4	92.5	5.7	1.9	96.2	1.9	1.9	77.8	13.3	8.9		2020-08-28	40% Reward	10.	100	91.3	8.7	0	1.6	0.9	92.5	7.5	0	92.3	7.7	0	88.9	11.1	0
																			2020-09-01	40% Reward	11.	96.7	85.3	11.3	3.3	1.8	0.6	88.7	7.5	3.8	82.7	13.5	3.8	84.4	13.3	2.2
CONFLICT TESTS
Binocular Conflict Tests
			SS-Discrimination			reaction time [s]			mean % conflict decicions				reaction time [s]			right-hemispheric (R) pecks: blocks of ten responses								left-hemispheric (L) pecks: blocks of ten responses
Session	Session	INITIALIZATION %	% PECKS ON SS+	% PECKS SS-	% NO response	SS+	SS-		RH decision	LH decision	Decision asymmetry	No resonse	RH decisions	LH decisions		R1-10	R11-20	R21-30	R31-40	R41-50	R50-60	R61-70	R71-80	L1-10	L11-20	L21-30	L31-40	L41-50	L50-60	L61-70	L71-80	trials left
2020-09-03	1.	91	84.2	7.5	8.3	1.1	1.1		27.7778	72.2222	0.444444	0	1.30525	1.28182		2	1	3	2	4	4	3		8	9	7	8	6	6	7		2
2020-09-04	2.	95	95.8	0.8	3.3	1.1	0.1		35.1351	64.8649	0.297297	0	1.40329	1.36891		4	6	2	3	5	3	1		6	4	8	7	5	7	9		4
2020-09-07	3.	91.5	86.7	3.3	10	0.9	0.2		46.6667	53.3333	0.0666667	0	1.0548	1.02488		4	4	3	5	7	8	2		6	6	7	5	3	2	8		5
2020-09-09	4.	84	84.2	0	15.8	0.9			37.3134	62.6866	0.253731	0	1.27976	1.12068		5	5	5	3	2	3			5	5	5	7	8	7			7
2020-09-21	5.	84.5	85.8	0.8	13.3	0.8	1.3		27.6923	72.3077	0.446154	0	1.17275	1.13657		4	1	2	4	2	4			6	9	8	6	8	6			5
2020-09-22	6.	89	87.5	0	12.5	0.9			32.8767	67.1233	0.342466	0	1.32345	1.08178		2	3	2	3	2	6	6		8	7	8	7	8	4	4		3
2020-09-23	7.	92.5	89.2	0	10.8	0.9			39.7436	55.1282	0.162162	5.12821	1.52465	1.07546		3	5	4	5	6	4	2		7	5	6	5	2	5	8		8
2020-09-24	8.	88	86.7	0.8	12.5	0.9	1		32.3944	63.3803	0.323529	4.22535	1.26647	1.01879		3	2	2	4	4	5	3		7	8	8	6	5	4	7		1
2020-10-12	*	75.5	67.5	1.7	30.8	0.9	0.8		46.2687	53.7313	0.0746269	0	1.39331	1.36218		4	5	3	5	4	6			6	5	7	5	6	4			7
2020-10-13	9.	93.5	92.5	0.8	6.7	0.9	0.1		38.6667	56	0.183099	5.33333	1.25719	1.03608		6	3	3	5	4	6	2		4	6	7	5	5	4	7		5
2020-10-15	10.	94	93.3	0	6.7	1	NaN		34.2105	51.3158	0.2	14.4737	1.87064	1.27302		4	4	4	5	0	4	4		6	6	5	4	7	5	3		6
2020-10-16	11.	93.5	92.5	0	7.5	1	NaN		31.5789	48.6842	0.213115	19.7368	1.33115	1.22538		3	3	3	4	1	3	6		7	3	6	3	4	6	4		6
2020-10-23	12.	92.5	90	0.8	9.2	1	1		42.1053	46.0526	0.0447761	11.8421	1.6327	1.17174		5	4	6	3	6	1	5		5	6	2	6	2	6	5		6
2020-10-26	13.	94	92.5	0.8	6.7	0.9	0.2		31.5789	47.3684	0.2	21.0526	0.900323	1.00208		4	3	6	1	3	2	4		5	7	3	6	2	5	5		6
2020-10-27	14.	94	95	0.8	4.2	0.9	0.2		31.5068	42.4658	0.148148	26.0274	1.30642	1.0262		5	2	5	1	3	3	3		4	7	5	7	3	2	2		3
2020-11-02	15.	91	93.3	0.8	5.8	0.9	1		47.8261	37.6812	-0.118644	14.4928	1.72565	1.19626		3	7	7	4	4	4			7	3	3	5	3	4			9
2020-11-03	16.	90	91.7	0	8.3	0.8	nan		25.7143	30	0.0769231	44.2857	0.92886	1.33966		3	4	2	2	3	2	2		5	4	3	2	1	3	3		0
Right Eye-Seeing Conflict Tests
			SS-Discrimination			reaction time [s]			mean % conflict decicions				reaction time [s]			right-hemispheric (R) pecks: blocks of ten responses								left-hemispheric (L) pecks: blocks of ten responses
Session	Session	INITIALIZATION %	% PECKS ON SS+	% PECKS SS-	% NO response	SS+	SS-		RH decision	LH decision	Decision asymmetry	No resonse	RH decisions	LH decisions		R1-10	R11-20	R21-30	R31-40	R41-50	R50-60	R61-70	R71-80	L1-10	L11-20	L21-30	L31-40	L41-50	L50-60	L61-70	L71-80	trials left
2020-12-16	1.	88	79.2	10	10.8	1.1	1.3		39.1304	60.8696	0.217391	0	1.53309	1.35362		3	2	4	6	6	3			7	8	6	4	4	7			9
2021-01-26	2.	92.5	88.3	5	6.7	1	0.9		32.8767	67.1233	0.342466	0	1.37079	1.17011		2	1	1	5	3	6	3		8	9	9	5	7	4	7		3
2021-01-29	3.	88.5	87.5	3.3	9.2	1.8	0.8		55.8824	42.6471	-0.134328	1.47059	2.34927	1.47139		6	6	5	7	5	6			4	4	5	3	5	4			8
2021-02-15	4.	91.5	93.3	0	6.7	0.9	NAN		38.0282	49.2958	0.129032	12.6761	1.41751	1.25889		5	3	4	2	6	3	4		5	7	6	7	3	2	5		1
2021-02-17	5.	83.5	81.7	0.8	17.5	1.1	1.6		26.4706	44.1176	0.25	29.4118	2.14547	1.80606		4	4	3	2	0	2			6	2	4	7	5	4			8
2021-02-18	6.	87	80.8	5	14.2	1.5	1.6		25.3521	60.5634	0.409836	14.0845	3.03563	1.32089		5	2	2	3	1	3	2		5	8	8	4	7	5	5		1
2021-03-15	7.	92	89.2	0	10.8	1	NN		27.6316	56.5789	0.34375	15.7895	1.34387	1.47731		4	3	3	3	2	2	3		6	5	6	6	5	7	4		6
2021-03-17	8.	91.5	90	2.5	7.5	1.1	1.7		25	68.0556	0.462687	6.94444	1.34193	1.45563		1	1	4	2	3	3	3		9	9	4	8	5	7	6		2
2021-03-25	9.	95	94.2	0.8	5	1.1	5.4		23.6842	64.4737	0.462687	11.8421	1.16581	1.34723		2	1	2	4	2	2	3		7	9	8	2	7	8	6		6
2021-03-29	10.	91	86.6	5.8	1.4	1.4	1.7		15.7143	82.8571	0.681159	1.42857	1.30555	1.53412		1	2	1	2	0	4	1		9	8	9	8	9	6	9		0
2021-04-06	11.	91	90	1.6	8.3	1.2	0.8		44.4444	50	0.0588235	5.55556	1.44779	1.39316		7	3	5	6	2	5	3		3	7	5	3	6	5	6		2
2021-04-08	12.	88	81.7	4.2	14.2	1.2	1.6		42.4658	54.7945	0.126761	2.73973	1.12547	1.23746		6	2	4	6	2	6	3		4	8	6	3	8	3	7		3
Left Eye-Seeing Conflict Tests
			SS-Discrimination			reaction time [s]			mean % conflict decicions				reaction time [s]			right-hemispheric (R) pecks: blocks of ten responses								left-hemispheric (L) pecks: blocks of ten responses
Session	Session	INITIALIZATION %	% PECKS ON SS+	% PECKS SS-	% NO response	SS+	SS-		RH decision	LH decision	Decision asymmetry	No resonse	RH decisions	LH decisions		R1-10	R11-20	R21-30	R31-40	R41-50	R50-60	R61-70	R71-80	L1-10	L11-20	L21-30	L31-40	L41-50	L50-60	L61-70	L71-80	trials left
2020-12-14	1.	88	80	10	10	1	1.1		50	50	0	0	1.01803	1.28828		5	5	4	7	5	4			5	5	6	3	5	6			8
2020-12-17	*	39	31.7	7.5	60.8	1.4	1.5		58.0645	41.9355	-0.16129	0	1.6411	1.62784		7	7	3						3	3	7						1
2020-12-18	2.	93.5	80.8	11.7	7.5	1.7	1.2		54.6667	45.3333	-0.0933333	0	1.69163	1.7662		6	4	7	4	6	5	6		4	6	3	6	4	5	4		5
2021-01-27	*	54	54.2	3.3	42.5	1.2	1.2		69.2308	30.7692	-0.384615	0	1.82847	1.38485		7	6	6						3	4	4						9
2021-01-28	3.	95	88.3	5.8	5.8	1.8	1.2		58.4416	41.5584	-0.168831	0	1.5854	1.56119		6	6	7	5	4	9	6		4	4	3	5	6	1	4		7
2021-02-01	4.	87.5	87.5	0.8	11.7	1.8	1.6		63.7681	33.3333	-0.313433	2.89855	2.18352	1.35273		7	7	8	6	7	6			3	3	2	4	3	4			9
2021-02-05	5.	88.5	89.2	2.5	8.3	1.8	1		68.6567	31.3433	-0.373134	0	2.24295	1.95185		9	5	7	6	6	7			1	5	3	4	4	3			7
2021-02-16	6.	83.5	83.3	4.2	12.5	1.9	1.9		45.1613	53.2258	0.0819672	1.6129	2.28362	2.057		5	5	4	4	5	4			4	5	6	6	5	6			2
2021-03-12	7.	91	86.7	1.7	116	1.9	1		53.9474	46.0526	-0.0789474	0	2.06831	1.91456		4	6	8	4	4	6	5		6	4	2	6	6	4	5		6
2021-03-16	8.	89.5	88.3	3.3	8.3	1.7	1.4		56.5217	43.4783	-0.130435	0	1.73085	2.01463		7	5	7	5	6	5			3	5	3	5	4	5			9
2021-03-26	9.	89.5	80.8	3.3	15.8	1.9	1.7		49.2958	50.7042	0.0140845	0	1.60833	1.62195		5	7	5	3	4	6	5		5	3	5	7	6	4	5		1
2021-03-31	*	68.5	52.5	15	32.5	1.7	2.7		44.6429	55.3571	0.107143	0	1.72187	1.94372		4	5	4	3	7				6	5	6	7	3				6
2021-04-07	10.	93	88.3	5.8	5.8	1.1	0.7		53.4247	46.5753	-0.0684932	0	1.3479	1.5045		8	2	6	1	7	5	7		2	8	4	9	3	5	3		3
2021-04-09	*	79.5	69.2	4.2	26.7	1.3	2.6		46.4789	53.5211	0.0704225	0	1.81376	1.32674		4	5	4	5	10	2	2		6	5	6	5	0	8	8		1	technical problems
2021-04-15	11.	90.5	81.7	6.7	11.7	1.8	1.4		44	52	0.0833333	4	1.98504	1.71435		6	6	5	4	1	3	6		4	4	5	6	8	7	4		5
2021-04-16	12.	91.5	89.2	4.2	6.7	2.1	1		38.0282	47.8873	0.114754	14.0845	1.83512	2.21128		4	5	4	6	1	3	4		6	2	5	3	9	6	2		1

## Sheet: T400
TRAINING
Phase 1
right eye seeing						reaction time [s]			left eye seeing						reaction time [s]
date	Session	INITIALIZATION %	% PECKS ON S+	% PECKS S-	% NO response	S+	S-		date	Session	INIT%	+ %	- %	No %	S+	S-
2020-02-13	*	12	5.4	5.4	89.2				2020-02-12	*	18	11.5	5.4	83.1
2020-02-17	1.	87.3	66.4	19.5	14.1				2020-02-14	1.	100	96.7	2.7	0.7
2020-02-19	*	42	35.6	2.7	61.7				2020-02-18	2.	54	45.9	7.4	46.6
2020-02-26	2.	99.3	90	8	2				2020-02-20	*	23.3	18.8	4	7.72
2020-02-27	3.	98	94	3.3	2.7				2020-02-24	3.	100	98.7	0	1.3
2020-03-02	4.	98	81.5	16	2.5				2020-02-25	4.	93.3	93.3	0	6.7
2020-03-04	*	17.5	12.5	5	82.5				2020-02-28	5.	100	74.9	23.1	2
2020-03-06	5.	82	69.5	11.5	19				2020-03-03	6.	70	42.9	23.5	33.7
2020-03-10	*	4.5	3.5	0	96.5	technical problems			2020-03-05	7.	99	77.5	20.5	2
2020-03-11	*	4	0.7	2	97.3				2020-03-09	8.	99.5	85.5	14	0.5
Phase 2
right eye seeing						reaction time [s]									left eye seeing						reaction time [s]
date	Session	INITIALIZATION %	% PECKS ON S+	% PECKS S-	% NO response	S+	S-	S+ % P1	S- % P1	No % P1	S+ % P2	S- % P2	No % P2		date	Session	INIT%	+ %	- %	No %	S+	S-	S+ % P1	S- % P1	No % P1	S+ % P2	S- % P2	No % P2
2020-03-16	1.	81.5	43.5	9	47.5			44	6	50	43	12	45		2020-03-13	1.	100	75	4	21			88	1	11	62	7	31
2020-03-18	2.	99.5	94.5	5	0.5										2020-03-17	2.	89.5	65.5	8.5	26			64	11	25	67	6	27
2020-03-20	3.	98.5	86.7	9.6	3.5										2020-03-19	3.	97	93.5	2.5	4
2020-03-24	*	6	4.5	1	94.5			5	1	94	4	1	95		2020-03-23	4.	85.5	73	11.5	15.5			74	9	17	72	14	14
2020-05-05	4.	66.6	40.6	24	35.3			41.3	22.6	25.3	15.3	36	34.6		2020-03-26	5.	99.5	93	6.5	0.5			95	4	1	91	9	0
2020-05-19	*	30	20	10	70			22	8	70	18	22	70		2020-05-20	6.	96	83	12	5			88	10	2	78	14	8
2020-05-22	5.	79.3	71.3	6.6	22			77.3	2.6	20	65.3	10.6	24		2020-05-26	7.	99.3	88.6	10.6	0.6			94.6	5.3	0	82.6	16	1.3
2020-05-27	*	25.3	17.3	6	76.6			21.3	4	74.6	13.3	8	78.6		2020-05-29	8.	62.7	41.3	15.3	43.3			29.3	18.7	12	43.3	52	34.7
2020-06-02	6.	64.6	47.3	22.6	40			49.3	12	28.6	45.3	13.3	41.3		2020-06-03	9.	96	81.3	14	4.6			77.3	17.3	5.3	85.3	10.66	4
2020-06-08	7.	91.3	77.3	10.7	13			82.7	5.3	12	72	16	12		2020-06-05	10.	84	77.3	4.6	18			74.6	8	17.3	80	1.3	18.6
2020-06-10	8.	88.6	63.3	15.3	21.3			73.3	8	18.6	53.3	22.6	24		2020-06-09	11.	87.3	39.3	11.3	49.3			38.6	9.3	52	40	13.3	46.6
2020-06-15	9.	97.3	80	10.7	9.3			93.3	4	2.7	66.7	17.3	16		2020-06-12	12.	100	93.3	5.3	1.3			90.6	6.6	2.6	96	4	0
2020-06-17	10.	98.6	86	10.6	3.3			94.6	4	1.3	77.3	17.3	5.3		2020-06-18	13.	100	93.3	6.7	0			98.7	1.3	0	88	12	0
2020-06-25	11.	67	41	18	41			40	24	36	42	12	46		2020-06-26	*	29	15	9	76	2.1	2.4	17	8	78	16	10	74
2020-06-30	12.	96	79.3	14	6.6	1.7		85.3	10.6	4	73.3	17.3	4		2020-06-29	14.	98.7	96.7	2	1.3	1.2	1.1	97.3	2	1.3	96	2.7	1.3
2020-07-02	13.	99.3	96	3.3	0.6	1.6	2.4	98.6	1.3	0	93.3	5.3	1.3		2020-07-01	15.	97.3	89.3	7.3	3.3	1.7	2	85.3	9.3	5.3	93.3	5.3	1.3
2020-07-03	14.	82.7	64	14	22	1.8	2.3	80	2.7	17.3	48	25.3	26.7
2020-07-06	15.	97.3	90	6	4	1.6	2.1	94.7	0	5.3	85.3	12	2.7
Phase 3
right eye seeing							reaction time [s]												left eye seeing							reaction time [s]
Session		session	INITIALIZATION %	% PECKS ON S+	% PECKS S-	% NO response	S+	S-	+ % P1	- % P1	No % P1	+ % P2	- % P2	No % P2	+ % P3	- % P3	No % P3		date		Session	INITIALIZATION %	% PECKS ON S+	% PECKS S-	% NO response	S+	S-	+ % P1	- % P1	No % P1	+ % P2	- % P2	No % P2	+ % P3	- % P3	No % P3
2020-07-08	100% Reward	1.	98.6	96	2.6	1.3	1.6	1.9	98.1	1.9	0	94.2	5.8	0	95.6	0	4.4		2020-07-07	100% Reward	1.	100	94.6	4.6	0.6	1.6	2.4	22.5	5.7	1.5	94.2	5.8	0	97.8	2.2	0
2020-07-10	100% Reward	2.	97.3	86	10	4	1.7	2	83	13.2	3.8	78.8	13.5	7.7	97.8	2.2	0		2020-07-09	100% Reward	2.	98	97.3	0.7	2	1.5	0.1	96.2	0	3.8	100	0	0	65.6	2.2	2.2
2020-07-13	100% Reward	3.	98.7	94.7	4	1.3	1.4	0.8	96.2	1.9	1.9	90.4	7.7	1.9	97.8	2.2	0		2020-07-15	80% reward	3.	98	97.3	0.7	2	1.2	0.003	100	0	0	94.2	1.9	3.9	97.8	0	2.2
2020-07-14	80% reward	4.	96	94	1.3	4.6	1.8	1.4	90.6	1.9	7.5	94.2	1.9	3.9	97.8	0	2.2		2020-07-16	80% reward	4.	95.3	94	1.3	4.6	1.9	0.1	92.5	1.9	5.6	96.2	0	3.8	93.3	2.2	4.5
2020-07-17	80% reward	5.	98	94	4	2	1.4	1.6	94.3	3.8	1.9	90.4	7.7	1.9	97.8	0	2.2		2020-07-20	60% reward	5.	100	97.3	2	0.6	1.3	1.5	96.2	1.9	1.9	100	0	0	95.6	4.4	0
2020-07-21	60% reward	6.	96.6	89.3	6.6	4	2.1	2.1	84.9	9.4	5.7	90.4	5.8	3.8	93.3	4.5	2.2		2020-07-22	60% reward	6.	98	93.3	4.6	2	1.3	0.5	90.6	7.5	1.9	96.2	3.8	0	93.3	2.2	4.5
2020-07-23	60% reward	7.	92.6	77.3	13.3	9.3	2.3	2.4	79.3	11.3	9.4	71.2	21.9	7.9	82.2	6.7	11.1		2020-07-27	60% reward	7.	100	98	2	0	1.5	1.5	100	0	0	96.2	3.8	0	97.8	2.2	0
2020-07-28	60% reward	8.	95.3	87.3	7.3	5.3	1.9	2.3	90.6	2.8	5.6	84.6	13.5	1.9	87.7	4.4	8.9		2020-07-29	60% reward	8.	100	98.6	0.6	0.6	1.6	0.2	96.2	1.9	1.9	100	0	0	100	0	0
2020-07-30	60% reward	9.	96	81.3	12.6	6	1.9	2.7	84.9	7.5	7.5	71.2	25	3.8	88.9	4.4	6.7		2020-08-03	40% reward	9.	98.6	95.3	3.3	1.3	1.5	0.4	94.3	1.8	3.7	94.2	5.7	0	97.7	2.2	0
2020-07-31	60% reward	10.	99.3	94.6	4	1.3	1.9	2.3	98.1	0	1.9	88.5	9.6	1.9	97.8	2.2	0		2020-08-05	40% reward	10.	100	99.3	0.6	0	1.4	0.1	100	0	0	100	0	0	97.8	2.2	0
2020-08-04	40% Reward	11.	99.3	96	3.3	0.6	1.8	1.9	98	0	1.9	90.4	9.6	0	100	0	0		2020-08-07	40% reward	11.	100	97.3	2.7	0	1.7	0.5	98.1	1.9	0	94.2	5.8	0	100	0	0
2020-08-06	40% Reward	12.	89.3	87.3	0.7	12	2	2.8	86.8	1.9	11.3	88.5	0	11.5	86.7	0	13.3
CONFLICT TESTS
Binocular Conflict Tests
			SS-Discrimination			reaction time [s]			mean % conflict decicions				reaction time [s]			right-hemispheric (R) pecks: blocks of ten responses								left-hemispheric (L) pecks: blocks of ten responses
Session	Session	INITIALIZATION %	% PECKS ON SS+	% PECKS SS-	% NO response	SS+	SS-		RH decision	LH decision	Decision asymmetry	No resonse	RH decisions	LH decisions		R1-10	R11-20	R21-30	R31-40	R41-50	R50-60	R61-70	R71-80	L1-10	L11-20	L21-30	L31-40	L41-50	L50-60	L61-70	L71-80	trials left
2020-09-07	1.	95	94.2	0	5.8	1.7	NaN		10.3896	31.1688	0.5	58.4416	1.49722	2.1986		2	1	0	1	0	0	0		7	2	5	2	3	1	3		7
2020-09-09	2.	86	84.2	2.5	13.3	1.6	0.1		16.6667	34.8485	0.352941	48.4848	1.80725	2.20313		4	3	1	0	1	0			5	2	3	3	6	3			6
2020-09-21	3.	86.5	81.7	0.8	17.5	1.7	0.2		8.21918	39.726	0.657143	52.0548	2.38957	2.14302		1	0	1	0	1	1	1		6	4	3	2	4	5	3		3
2020-09-28	4.	97.5	90.8	5	4.2	1.6	0.1		13.9241	55.6962	0.6	30.3797	2.44909	2.55998		1	2	0	3	2	1	1		7	4	9	4	5	4	6		9
2020-09-29	5.	94	90.8	2.5	6.7	1.7	0.2		17.1053	32.8947	0.315789	50	2.34334	2.89282		1	3	1	0	3	2	2		5	4	3	4	2	4	2		6
2020-09-30	6.	96.5	95.8	0	4.2	1.6	NaN		16.6667	37.1795	0.380952	46.1538	3.13804	3.21246		1	2	4	3	2	1	0		8	3	4	3	4	1	4		8
2020-10-01	7.	91	85.8	2.5	11.7	1.5	0.1		14.4737	46.0526	0.521739	39.4737	4.06131	3.29878		3	1	2	1	3	0	1		7	6	5	7	1	4	4		6
2020-10-08	8.	88.5	85.8	0.8	13.3	1.7	0.1		4.10959	34.2466	0.785714	61.6438	3.85196	3.99418		1	1	1	0	0	0	0		6	2	3	3	4	2	4		3
2020-10-09	9.	88	87.5	1.7	10.8	1.7	0.1		2.89855	23.1884	0.777778	73.913	8.83914	5.35798		0	2	0	0	0	0			6	3	3	0	1	0			9
2020-10-13	10.	92.5	90	0	10	1.5	NA		3.8961	25.974	0.73913	70.1299	2.21555	3.60468		2	0	1	0	0	0	0		6	4	3	1	2	0	4		7
2020-10-14	11.	94	95.8	0	4.2	1.6	NA		2.73973	20.5479	0.764706	76.7123	2.32599	2.70568		2	0	0	0	0	0	0		7	4	2	1	0	1	0		3
2020-10-21	12.	93.5	94.2	0	5.8	1.5	NA		1.35135	10.8108	0.777778	87.8378				1	0	0	0	0	0	0		5	0	0	0	1	0	1		4
2020-10-23	13.	91.5	90	0.8	9.2	1.6	0.1		5.40541	13.5135	0.428571	81.0811	4.02556	3.24804		4	0	0	0	0	0	0		4	2	1	1	0	2	0		4
2020-10-27	14.	92.5	90	0.8	9.2	1.3	0.1		3.94737	27.6316	0.75	68.4211	1.26567	2.67142		1	0	1	0	0	0	1		6	1	3	1	3	3	1		6
2020-10-28	15.	91	90.8	0	9.2	1.5	NA		2.73973	17.8082	0.733333	79.4521	3.18766	3.839		1	1	0	0	0	0	0		6	0	2	1	4	0	0		3
2020-11-04	16.	91.5	92.5	1.7	5.8	1.5	0.1		7.14286	12.8571	0.285714	80	6.76693	4.19688		3	0	0	1	0	0	1		3	2	2	1	0	0	1		0
Right Eye-Seeing Conflict Tests
			SS-Discrimination			reaction time [s]			mean % conflict decicions				reaction time [s]			right-hemispheric (R) pecks: blocks of ten responses								left-hemispheric (L) pecks: blocks of ten responses
Session	Session	INITIALIZATION %	% PECKS ON SS+	% PECKS SS-	% NO response	SS+	SS-		RH decision	LH decision	Decision asymmetry	No resonse	RH decisions	LH decisions		R1-10	R11-20	R21-30	R31-40	R41-50	R50-60	R61-70	R71-80	L1-10	L11-20	L21-30	L31-40	L41-50	L50-60	L61-70	L71-80	trials left
2020-11-11	*	43	43.3	2.5	54.2	2.3	3.8		33.3333	63.3333	0.310345	3.33333	2.21624	2.86579		4	3	3						6	7	6						0
2020-11-12	1.	93	89.2	4.2	6.7	1.6	1.6		25.3333	73.3333	0.486486	1.33333	1.8461	2.03607		2	0	2	3	4	4	4		8	10	8	7	6	5	6		5
2020-11-16	2.	89.5	89.2	1.7	9.2	1.6	1.8		27.1429	70	0.441176	2.85714	2.32923	2.11841		4	2	0	2	1	5	5		6	8	10	8	9	5	3		0
2020-11-23	*	93	95	0	5	1.8	NAN		1.42857	14.2857	0.818182	84.2857	9.45411	2.06578		0	0	0	0	0	0	1		6	1	2	0	0	1	0		0	technical problem
2020-11-30	*	85	83.3	0.8	15.8	1.6	0.1		13.0435	27.5362	0.357143	59.4203	3.06898	2.93635		2	0	1	1	2	2			4	3	0	2	6	2			9	eye cap
2020-12-02	*	54.5	41.7	15.8	42.5	1.8	2.5		32.4324	62.1622	0.314286	5.40541	2.40359	1.93968		4	2	4						5	7	6						7
2020-12-03	3.	92	91.7	0.8	7.5	1.4	0.1		28.7671	43.8356	0.207547	27.3973	1.54179	1.98678		3	4	7	2	2	2	1		7	6	3	8	2	1	5		3
2020-12-10	4.	86.5	77.5	8.3	14.2	2.2	2.9		33.3333	65.2174	0.323529	1.44928	2.69114	2.32934		2	3	2	3	3	5			7	7	8	7	7	5			9
2020-12-14	5.	91.5	90.8	1.6	7.5	1.4	0.6		34.7222	63.8889	0.295775	1.38889	1.92297	1.73497		4	3	3	4	3	5	3		6	7	7	6	7	5	7		2
2020-12-15	6.	89	82.5	5.8	11.7	1.5	0.8		47.2222	41.6667	-0.0625	11.1111	1.89014	1.71947		4	5	2	5	7	6	4		5	2	5	5	2	4	6		2
2020-12-17	7.	85	77.5	3.3	19.2	1.6	1.6		38.3562	60.274	0.222222	1.36986	2.30228	1.77909		4	3	4	4	2	6	4		6	7	5	6	8	4	6		3
2020-12-18	8.	92	92.5	0.8	6.7	1.7	1.7						1.96457	1.98676		2	10	4	6	2	2	4		5	0	6	4	8	7	5
2021-01-26	9.	84.5	74.2	10.8	15	1.8	2.4		26.8657	73.1343	0.462687	0	2.8602	2.1097		4	2	2	3	3	2			6	8	8	7	7	8			7
2021-01-28	10.	94	89.2	3.3	7.5	2.2	0.2		9.21053	69.7368	0.766667	21.0526	2.82878	3.48455		1	1	2	0	1	0	0		7	9	7	10	6	4	7		6
2021-02-03	11.	88	82.5	7.5	10	1.9	1.8		25	75	0.5	0	2.46191	2.20377		5	2	1	1	3	1			5	8	9	9	7	9			8
2021-02-05	12.	92	90.8	2.5	6.7	1.9	1.4		34.7222	62.5	0.285714	2.77778	2.11993	2.42078		2	6	2	5	3	3	2		8	4	8	4	6	7	8		2
Left Eye-Seeing Conflict Tests
			SS-Discrimination			reaction time [s]			mean % conflict decicions				reaction time [s]			right-hemispheric (R) pecks: blocks of ten responses								left-hemispheric (L) pecks: blocks of ten responses
Session	Session	INITIALIZATION %	% PECKS ON SS+	% PECKS SS-	% NO response	SS+	SS-		RH decision	LH decision	Decision asymmetry	No resonse	RH decisions	LH decisions		R1-10	R11-20	R21-30	R31-40	R41-50	R50-60	R61-70	R71-80	L1-10	L11-20	L21-30	L31-40	L41-50	L50-60	L61-70	L71-80	trials left
2020-11-13	1.	93	90.8	0.8	8.3	1.8	0.1		18.4211	18.4211	0	63.1579	5.09572	6.03186		3	3	2	2	1	1	1		3	3	2	0	3	0	1		6
2020-11-17	2.	92.5	88.3	0.8	10.8	1.6	0.1		15.3846	21.7949	0.172414	62.8205	6.22194	5.43089		1	1	1	3	1	1	4		1	3	0	2	3	4	2		8
2020-11-20	3.	94	92.5	0.8	6.7	1.7	0.2		30.2632	30.2632	0	39.4737	4.75536	4.97008		3	1	1	3	5	3	5		3	3	3	3	3	3	3		6
2020-11-25	4.	92	89.2	0.8	10	1.7	1.2		28.9474	36.8421	0.12	34.2105	4.7911	5.66622		2	2	2	3	5	5	3		5	6	4	5	2	3	0		6
2020-12-01	5.	93	90.8	0.8	8.3	1.5	0.1		39.4737	39.4737	0	21.0526	5.90474	5.06761		2	2	6	4	5	3	4		4	4	1	5	3	6	5		6
2020-12-04	6.	94	92.5	0.8	6.6	1.7	0.1		26.3158	44.7368	0.259259	28.9474	6.24531	5.46056		1	4	1	0	5	3	4		4	2	5	7	3	6	4		6
2020-12-09	7.	86	81.7	2.5	15.8	1.5	0.4		33.8028	47.8873	0.172414	18.3099	4.74971	4.258		4	4	3	4	3	3	2		3	5	6	4	5	5	6		1
2020-12-11	8.	91.5	88.3	2.9	9.2	1.6	0.1		20.2703	39.1892	0.318182	40.5405	5.35767	5.03697		5	2	1	2	1	1	1		2	6	5	4	4	1	5		4
2020-12-16	9.	93	90.8	1.7	7.5	1.5	1.3		36	53.3333	0.19403	10.6667	5.41901	4.09125		1	4	3	3	6	5	3		5	6	6	7	2	5	6		5
2021-01-25	10.	93	85	8.3	6.7	2.9	1.1		20.5479	73.9726	0.565217	5.47945	3.47026	3.05909		1	4	1	3	2	2	1		8	6	8	6	8	8	9		3
2021-01-27	*	90	40	15	45	4.8	3.9		23.9437	36.6197	0.209302	39.4366	5.22835	4.96475		3	0	4	2	2	3	3		1	3	3	3	4	6	5		1	technical problem
2021-02-02	11.	92	88.3	1.7	10	2.5	0.1		33.8028	50.7042	0.2	15.493	3.67927	3.95722		4	3	4	3	5	4	1		5	7	5	5	3	5	5		1
2021-02-04	12.	92	78.3	0.8	20.9	3	8.3		23.2877	67.1233	0.484848	9.58904	3.641	3.15434		1	3	2	1	1	2	5		8	7	7	8	7	8	4		3

## Sheet: T470
TRAINING
Phase 1
right eye seeing						reaction time [s]			left eye seeing						reaction time [s]
date	Session	INITIALIZATION %	% PECKS ON S+	% PECKS S-	% NO response	S+	S-		date	Session	INIT%	+ %	- %	No %	S+	S-
2020-05-05	*	0.6	0	0.6	99.3				2020-05-06	*	2.6	0.6	0	99.3
2020-05-20	1.	86	71	17	12				2020-05-22	1.	93.3	66	25.3	8.6
2020-05-26	2.	90	81.3	8.6	10				2020-05-27	2.	40.6	31.3	9.3	59.3
2020-05-29	3.	98	82.7	15.3	2				2020-06-03	3.	87.3	75.3	10	14.6
2020-06-02	4.	97.3	79.3	17.3	3.3				2020-06-08	4.	98	95.7	2.7	2
2020-06-04	5.	94.7	82.7	12	5.3				2020-06-10	5.	100	88.6	11.3	0
2020-06-09	6.	90.6	73.3	14	12.6
2020-06-12	7.	99.3	86.6	12.6	0.6
Phase 2
right eye seeing						reaction time [s]										left eye seeing						reaction time [s]
date	Session	INITIALIZATION %	% PECKS ON S+	% PECKS S-	% NO response	S+	S-	S+ % P1	S- % P1	No % P1	S+ % P2	S- % P2	No % P2			date	Session	INIT%	+ %	- %	No %	S+	S-	S+ % P1	S- % P1	No % P1	S+ % P2	S- % P2	No % P2
2020-06-15	1.	58.7	34.7	21.3	44			48.7	5.3	48	22.7	37.3	40			2020-06-17	1.	78.6	52.6	20.6	26.6			58.6	9.3	32	46.6	32	21.3
2020-06-16	2.	93.3	69.3	23.3	7.3			81.3	9.3	9.3	57.3	37.3	5.3			2020-06-19	*	48.6	27.3	16.6	56			38.6	6.6	54.6	16	26.6	57.3
2020-06-18	3.	97.3	76	16	8			93.3	2.7	4	58.7	29.3	12			2020-06-26	2.	97	54	41	5	1.7	2.6	82	16	2	26	66	8
2020-06-25	4.	79.3	68.6	10.6	20.6			73.3	4	22.6	64	17.3	18.6			2020-06-30	3.	78.6	44.6	33.3	22			52	26.6	21.3	37.3	40	22.6
2020-06-29	5.	98.7	84.7	12	3.3	1.6	1.8	90.7	9.3	14.7	78.7	14.7	6.6			2020-07-02	4.	86.6	53.3	25.3	21.3	2	1.6	66.6	18.6	14.6	40	32	28
2020-07-01	6.	94	86.6	7.3	6	1.6	2.1	86.6	6.6	6.6	86.6	8	5.3			2020-07-07	5.	96	65.3	30	4.6	1.4	1.5	78.6	18.6	2.6	52	41.3	6.6
2020-07-03	7.	100	61.3	30.7	8	1.9	2.1	74.7	16	9.3	48	45.3	6.7			2020-07-08	*	27.3	17.3	10	72.6	1.7	2	18.6	10.6	70.6	16	9.3	74.6
2020-07-06	8.	99.3	82	17.3	0.7	1.2	1.5	84	14.7	1.3	80	20	0			2020-07-09	6.	96	64.7	28	7.3	2.3	2.4	73.3	24	2.7	56	32	12
2020-07-10	9.	96.6	65.3	31.3	3.3	1.3	1.6	70.6	26.6	2.6	60	36	4			2020-07-13	7.	80	50	26.7	23.3	2.1	2.9	52	30.7	17.3	48	22.7	29.3
2020-07-14	10.	76.6	58.6	18	23.3	1.3	1.4	58.6	17.3	24	58.6	18.6	22.6			2020-07-15	8.	96	62.7	26	11.3	2.4	2.8	66.7	24	9.3	58.7	28	13.3
2020-07-16	11.	98.6	83.3	15.3	1.3	1.5	2	77.3	20	2.6	89.3	10.6	0			2020-07-17	9.	59.3	37.3	22	40.6	2.3	2.3	34.6	24	41.3	40	20	40
2020-07-20	*	49.3	43.3	5.3	51.3	1.4	1.4	40	4	56	46.6	6.6	46.6	technical problems		2020-07-21	*	22.6	12.6	9.3	78	1.9	2.4	14.6	10.6	74.6	10.6	8	81.3
2020-07-23	12.	99.3	90.6	8.6	0.6	1.1	1.5	90.6	9.3	0	90.6	8	1.3			2020-07-22	10.	97.3	84.6	12.6	2.6	1.2	1.5	85.3	12	2.6	84	13.3	2.6
2020-07-28	13.	92	84	8	8	1.2	2	84	9.3	6.6	84	6.6	9.3			2020-07-27	11.	66.6	54.6	12	33.3	1.4	1.5	52	8	40	57.3	16	26.6
2020-07-30	14.	99.3	96	3.3	0.6	1.3	1.5	84.6	4	1.3	97.3	2.6	0			2020-07-29	12.	97.3	82.6	13.3	4	2.1	2.7	77.3	15.6	4	88	8	4
2020-08-03	15.	100	97.3	2.6	0	1.1	0.9	97.3	2.6	0	97.3	2.6	0			2020-07-31	13.	98	90.6	6.6	2.6	1.7	2.9	90.6	6.6	2.6	90.6	6.6	2.6
2020-08-06	16.	95.3	92.7	2.7	4.7	1	1.5	94.4	3.8	1.9	94.2	1.9	3.8			2020-08-04	14.	99.3	96	22	2	2.1	2.3	88	10.7	1.3	64	33.3	2.7
																2020-08-05	15.	98	84.6	13.3	2	2.1	3	86.6	10.6	2.6	82.6	16	1.3
Phase 3
right eye seeing							reaction time [s]												left eye seeing							reaction time [s]
Session		session	INITIALIZATION %	% PECKS ON S+	% PECKS S-	% NO response	S+	S-	+ % P1	- % P1	No % P1	+ % P2	- % P2	No % P2	+ % P3	- % P3	No % P3		date		Session	INITIALIZATION %	% PECKS ON S+	% PECKS S-	% NO response	S+	S-	+ % P1	- % P1	No % P1	+ % P2	- % P2	No % P2	+ % P3	- % P3	No % P3
2020-08-10	100% Reward	1.	82.7	78	4.7	17.3	1	0.9	69.8	7.5	22.6	80.8	3.8	15.4	84.4	2.2	13.3		2020-08-07	100% Reward	1.	99.3	82	16	2	2.1	2.7	83	13.2	3.8	82.7	17.3	0	80	17.8	2.2
2020-08-12	100% Reward	2.	79.3	70	9.3	20.7	1	1.8	60.4	11.3	28.3	75	9.6	15.4	75.6	6.7	17.8		2020-08-11	100% Reward	2.	86.7	58	20.7	21.3	2.5	3.2	75.5	9.4	15.1	50	25	25	46.7	28.9	24.4
2020-08-14	100% Reward	3.	86.7	89.3	1.3	13.3	1	1.1	90.6	1.9	7.5	78.8	1.9	19.2	86.7	0	13.3		2020-08-13	100% Reward	3.	97.3	90.7	6	3.3	1.8	1.2	92.5	3.8	3.8	86.5	9.6	3.8	93.3	4.4	2.2
2020-08-18	100% Reward	4.	94.7	91.3	3.3	5.3	1	1	84.9	3.8	11.3	94.2	3.8	1.9	95.6	2.2	2.2		2020-08-17	100% Reward	4.	98.7	76.7	19.3	4	2.2	2.8	71.7	20.8	7.5	80.8	19.2	0	77.8	17.8	4.4
2020-08-20	100% Reward	5.	84.7	80	4.7	15.3	1	1.3	79.2	5.7	15.1	73.1	5.8	21.2	88.9	2.2	8.9		2020-08-19	100% Reward	5.	98.7	88.7	10	13	1.4	1.3	88.7	11.3	0	86.5	9.6	3.8	91.1	8.9	0
2020-08-24	100% Reward	6.	99.3	94.7	3.3	2	1	1.2	90.6	7.5	1.9	94.2	1.9	3.8	100	0	0		2020-08-21	100% Reward	6.	99.3	94.7	4.7	0.7	1.3	1.2	94.3	3.8	1.9	92.3	7.7	0	97.8	2.2	0
2020-08-26	80% Reward	7.	98.7	92.7	6	1.3	1.1	1.8	94.3	3.8	1.9	92.3	5.8	1.9	91.1	8.9	0		2020-08-25	80% Reward	7.	89.3	70.7	16	13.3	2.4	2.6	75.5	13.2	11.3	69.2	15.4	15.4	66.7	20	13.3
2020-08-28	80% Reward	8.	99.3	96	3.3	0.7	1.1	1.7	96.2	3.8	0	96.2	1.9	1.9	95.6	4.4	0		2020-08-27	80% Reward	8.	100	73.3	19.3	7.3	2.7	2.5	77.4	13.2	9.4	65.4	25	9.6	77.8	20	2.2
2020-09-02	80% Reward	9.	92.7	87.3	4.7	8	1	1.6	83	5.7	11.3	88.5	3.8	7.7	91.1	4.4	4.4		2020-08-31	80% Reward	9.	90	63.3	24.7	12	2.4	2.5	62.2	26.4	11.3	59.6	26.9	13.5	68.9	20	11.1
2020-09-07	80% Reward	10.	89.3	78.7	15.1	9.4	1.1	1.7	75.5	15.1	9.4	80.8	9.6	9.6	80	6.7	13.3		2020-09-01	80% Reward	10.	100	83.3	16	0.7	2.2	2.4	84.9	15.1	0	82.7	15.4	1.9	82.2	17.8	0
2020-09-10	80% Reward	11.	96	89.3	6.7	4	0.9	0.9	90.6	7.5	1.9	86.5	7.7	5.8	91.1	4.4	4.4		2020-09-03	80% Reward	11.	94	56.7	33.3	10	3	3.3	54.7	35.8	9.4	61.5	28.8	9.6	53.3	35.6	11.1
2020-09-14	80% Reward	12.	90.7	87.7	8	9.3	1.1	1.4	75.5	13.2	11.3	86.5	3.8	9.6	86.7	6.7	6.7		2020-09-04	80% Reward	12.	99.3	78.7	19.3	2	1.9	2.8	73.6	24.5	1.9	84.6	13.5	1.9	77.8	20	2.2
2020-09-16	80% Reward	13.	65	64	1.3	34.7	1.2	2.6	57.8	4.4	37.8	66.7	0	33.3	66.7	0	33.3		2020-09-09	80% Reward	13.	99.3	74.7	23.3	2	2	2.4	79.2	18.9	1.9	69.2	30.8	0	75.6	20	4.4
2020-09-17	80% Reward	14.	60.7	57.3	3.3	39.4	1.5	1.6	53.3	6.7	40	62.2	0	37.8	56.7	3.3	40		2020-09-11	80% Reward	14.	98	70	27.3	2.7	1.8	2.6	79.2	18.9	1.9	63.5	36.5	0	66.7	26.7	6.7
2020-09-21	80% Reward	*	40.7	38	2.7	59.3	1.1	1.6	44.4	2.2	53.3	33.3	2.2	64.4	36.7	3.3	60		2020-09-15	80% Reward	15.	100	95.3	4.7	0	1	1	95.6	4.4	0	91.1	8.9	0
2020-09-22	80% Reward	15.	81	74.7	6	19.3	1.2	2	82.2	6.7	11.1	66.7	4.4	28.9	75	6.7	18.3		2020-09-18	80% Reward	16.	72	55.3	16.7	28	1.6	1.7	42.2	24.4	33.3	64.4	13.3	22.2	58.3	13.3	28.3
2020-09-24	80% Reward	16.	88.7	82.7	5.3	12	1.3	1.3	77.8	8.9	13.3	82.2	8.9	8.9	86.7	0	13.3		2020-09-23	80% Reward	*	50	44	6	50	1.8	1.9	40	2.2	57.8	42.2	11.1	46.7	48.3	5	46.7
2020-09-29	80% Reward	17.	85.3	78.7	4.7	16.7	1.2	1.3	80	4.4	15.6	82.2	8.9	8.9	75	1.7	23.3		2020-09-25	80% Reward	17.	97.3	69.3	20	10.7	2.3	3.7	64.4	24.4	11.1	68.9	15.6	15.6	73.3	20	6.7
2020-10-01	80% Reward	18.	94.7	92	2.7	5.3	1.2	1.5	91.1	2.2	6.7	93.3	2.2	4.4	91.7	3.3	5		2020-09-28	80% Reward	18.	53.3	35.3	10	54.7	3.3	3.9	26.7	8.9	64.4	44.4	4.4	51.1	35	15	30
2020-10-06	80% Reward	19.	96.7	90	6.7	3.3	1.2	1.1	86.7	11.1	2.2	91.1	4.4	4.4	91.7	5	3.3		2020-09-30	80% Reward	19.	83.3	52	17.3	30.7	3.6	3.8	62.2	13.3	24.4	40	17.8	42.2	53.3	20	26.7
2020-10-09	80% Reward	20.	99.3	96.7	2.7	0.7	1.1	1.6	93.3	6.7	0	97.8	2.2	0	98.3	0	1.7		2020-10-02	80% Reward	*	57.3	48	9.3	42.7	2.8	3.3	42.2	11.1	46.7	37.8	8.9	53.3	60	8.3	31.7	technical problems
2020-10-13	60% Reward	21.	100	92	8	0	1.4	2.4	100	0	0	86.7	13.3	0	90	10	0		2020-10-05	80% Reward	20.	97.3	92.7	4.7	2.7	1.3	1.4	91.1	4.4	4.4	88.9	8.9	2.2	96.7	1.7	1.7
2020-10-19	40% Reward	22.	93.3	87.3	6	6.7	1.7	1.3	91.1	8.9	0	97.8	0	2.2	76.7	8.3	15		2020-10-07	80% Reward	21.	87.3	66	19.3	14.7	1.7	2.8	60	20	20	68.9	20	11.1	68.3	18.3	13.3
2020-10-22	40% Reward	23.	92	84	8	8	1.2	1.7	77.8	11.1	11.1	82.2	6.7	1.1	90	6.7	3.3		2020-10-08	80% Reward	22.	98.7	84.7	12.7	2.7	2	2.2	75.6	17.8	6.7	86.7	11.1	2.2	90	10	0
2020-10-26	40% Reward	24.	74	65.3	8.7	26	1.3	1.3	55.5	11.1	33.3	68.9	66.7	24.4	70	8.8	21.7		2020-10-12	60% Reward	23.	84.7	80	4	16	1.2	1.2	75.6	6.7	17.8	82.2	2.2	15.6	81.7	3.3	15
2020-10-29	40% Reward	25.	72	62.7	9.3	28	1.3	1.9	60	4.4	35.6	73.3	11.1	15.6	56.7	11.7	31.7		2020-10-14	60% Reward	*	44.7	32	12.7	55.3	2.3	2.9	37.8	11.1	51.1	22.2	11.1	66.7	35	15	50
2020-11-02	40% Reward	*	48.7	44.7	4	51.3	1.3	2	42.2	4.4	53.3	42.2	4.4	53.3	48.3	3.3	48.3		2020-10-15	60% Reward	24.	80.7	80	0.7	19.3	1.2	1	77.8	2.2	20	80	0	20	81.7	0	18.3
2020-11-03	40% Reward	*	30.7	28.7	2	69.3	1.1	1.2	20	4.4	75.6	31.1	2.2	66.7	33.3	0	66.7		2020-10-16	60% Reward	25.	99	87.3	11.3	1.3	2.1	2.3	86.7	11.1	2.2	93.3	4.4	2.2	83.3	16.7	0
2020-11-05	40% Reward	*	55.3	50	5.3	44.7	1.3	1.1	51.1	4.4	44.4	51.1	6.7	42.2	48.3	5	46.7	eye cap	2020-10-20	40% Reward	26.	96.7	72.7	24	3.3	1.8	2.4	66.7	28.9	4.4	75.6	22.2	2.2	75	21.7	3.3
2020-11-09	40% Reward	27.	98	92	6	2	1.2	1	86.7	11.1	2.2	95.6	2.2	2.2	93.3	5	1.7		2020-10-21	40% Reward	27.	85.3	69.3	14.7	16	1.8	1.8	75.6	11.1	13.3	62.2	15.6	22.2	70	16.7	13.3
2020-11-16	40% Reward	*	28	24.7	3.3	72	1.3	1.2	22.2	2.2	75.6	17.8	6.6	75.6	31.7	1.7	66.7		2020-10-23	40% Reward	28.	80.6	63.3	17.3	19.3	1.4	1.7	65	16.6	18.3	66.7	15.6	17.7	57.8	20	22.2
2020-11-17	40% Reward	28.	68.7	58	10.7	31.3	1.4	1.6	64.4	8.9	26.7	51.1	15.6	33.3	58.3	8.3	33.3		2020-10-27	40% Reward	29.	64.7	49.3	15.3	35.3	2.1	2.6	48.9	22.2	28.9	53.3	15.6	31.1	46.7	10	43.3
2020-11-20	40% Reward	29.	97.3	83.3	14	2.7	1.4	1.5	82.2	15.5	2.2	80	17.8	2.2	86.7	10	3.3		2020-10-30	40% Reward	30.	96	70	26	4	1.7	1.7	68.3	26.7	44	62.2	37.8	0	76.6	16.6	6.6
2020-11-25	40% Reward	30.	94	84.7	9.3	6	1.2	1.4	84.4	4.4	11.1	84.4	8.9	6.7	84	13.3	1.7		2020-11-04	40% Reward	31.	76.5	70.7	6	23.3	1.1	1.2	73.3	11.1	15.6	71.1	2.2	5	68.3	5	26.7
2020-11-30	40% Reward	31.	68.7	65.3	3.3	31.3	1.4	2	66.7	4.4	28.9	55.6	4.4	40	71.7	1.7	26.7		2020-11-06	40% Reward	32.	98.6	90.6	8	1.3	1	1.6	77.8	17.8	4.1	93.3	6.6	0	98.6	1.3	0
2020-12-01	40% Reward	32.	96.7	90	6.7	3.3	1.3	1.4	80	15.6	4.4	95.6	0	4.4	93.3	5	1.7		2020-11-10	40% Reward	*	47.3	44.7	2.7	52.7	1.4	1.7	51.1	4.4	44.4	37.8	2.2	60	45	1.7	53.3
2020-12-04	40% Reward	33.	84.7	77.3	7.3	15.3	1.3	2	68.9	15.6	15.6	80	2.2	17.8	81.7	5	13.3		2020-11-11	40% Reward	*	49.3	46.7	2.7	50.7	1.5	1.4	53.3	4.4	42.2	44.4	4.4	51.1	43	0	56.7
2020-12-09	40% Reward	34.	95.3	80	15.3	4.7	1.2	1.2	75.6	17.8	6.7	77.8	20	2.2	85	10	5		2020-11-12	40% Reward	*	55.3	48.7	6	45.3	1.5	1.6	48.9	4.4	46.7	51.1	4.7	42.2	46.7	6.7	46.7	eye cap
2020-12-10	40% Reward	35.	97.3	78	19.3	2.7	1.5	1.5	77.8	20	2.2	75.6	20	4.4	80	18.3	1.7		2020-11-13	40% Reward	34.	98	81.3	16.7	2	1.5	2.4	82.2	17.8	0	80	17.8	2.2	81.7	15	3.3
2020-12-11	40% Reward	36.	98	81.3	13.3	5.3	1.6	2.8	80	13.3	6.7	82.2	13.3	4.4	81.7	13.3	5		2020-11-18	40% Reward		48	42.7	5.3	52	1.3	1.2	51.1	0	48.9	33.3	13.3	53.3	43.3	3.3	53.3
2020-12-16	40% Reward	*	66.3	57.3	6	36.7	1.4	1.4	46.7	8.9	44.4	44.4	6.7	48.9	75	3.3	21.7	eye cap	2020-11-19	40% Reward	35.	54	50	4	46	1.7	2	46.7	4.4	48.9	44.4	2.2	53.3	56.7	5	38.3
2020-12-17	40% Reward	37.	76.7	70	6.7	23.3	1.3	1.4	66.7	11.1	22.2	80	20	0	65	8.3	26.7		2020-11-23	40% Reward	36.	98.7	94.7	4	1.3	1.1	1.7	100	0	0	93.3	6.7	0	91.7	5	3.3
2020-12-18	40% Reward	38.	97.3	90.7	6.7	2.7	1.5	2.4	91.1	2.2	6.7	91.1	8.9	0	90	8.3	1.7		2020-11-26	40% Reward	*	32	26	4.7	69.3	1.7	2	82.9	4.4	66.7	20	2.2	77.8	28.3	6.7	65
2021-01-13	40% Reward	39.	91	76	15	5	1.4	1.5	70	16.6	13.3	73.3	23.3	3.3	82.5	7.5	10		2020-11-27	40% Reward	37.	94	90.7	3.3	6	1.1	1.4	88.9	4.4	6.7	88.9	6.7	4.4	93.3	0	6.7
2021-01-19	40% Reward	*	77.3	65.3	12	22.7	1.4	1.6	57.8	20	22.2	73.3	8.9	17.8	65	8.3	26.7	eye cap	2020-12-02	40% Reward	*	44.7	36	7.3	56.7	1.6	1.5	40	4.4	55.6	48.9	13.3	37.8	23.3	5	71.7
2021-01-20	40% Reward	40.	96.7	87.3	9.3	3.3	1.2	1.3	82.2	15.6	2.2	97.8	0	2.2	83.3	11.7	5		2020-12-03	40% Reward	*	34	26	8	66	1.3	1.6	28.9	6.7	64.4	20	6.7	73.3	28.3	10	61.7
2021-01-21	40% Reward	41.	98	91.3	6.7	2	1.3	1.3	95.6	4.4	0	95.6	4.4	0	85	10	5		2020-12-07	40% Reward	*	28	26	2	72	1.1	1.1	22	2.2	75.6	31.1	0	68.9	25	3.3	71.7
2021-01-25	40% Reward	42.	96	88	8	4	1.3	1.3	88.9	8.9	2.2	84.4	13.3	2.2	90	3.3	6.7		2020-12-08	40% Reward	38.	96.7	81.3	14.7	4	1.5	1.3	84.4	11.1	4.4	80	20	0	80	13.3	6.7
																			2020-12-14	40% Reward	39.	80.6	77.3	3.3	19.3	1.1	1.2	66.7	8.9	24.4	86.7	0	13.3	78.3	1.7	20
																			2020-12-15	40% Reward	40.	99.3	94.7	4.7	0.7	1.1	1.4	91.1	8.9	0	95.6	4.4	0	96.7	1.7	1.7
																			2021-01-14	40% Reward	41.	92	72	20	8	1.5	1.4	63.3	26.7	10	83.3	13.3	3.3	70	20	10
																			2021-01-15	40% Reward	42.	96	87	9	4	1.2	1.3	86.7	13.3	0	83.3	3.3	13.3	90	10	0
																			2021-01-18	40% Reward	43.	100	87	13	0	1.1	1.8	80	20	0	93.3	6.7	0	87.5	12.5	0
																			2021-01-22	40% Reward	44.	95	76	19	5	1.6	1.9	73.3	16.6	10	90	10	0	67.5	27.5	5
																			2021-01-26	40% Reward	45.	95.3	86	9.3	4.7	1.1	1.2	84.4	8.9	6.7	82.2	8.9	8.9	90	10	0
CONFLICT TESTS
Binocular Conflict Tests
			SS-Discrimination			reaction time [s]			mean % conflict decicions				reaction time [s]			right-hemispheric (R) pecks: blocks of ten responses								left-hemispheric (L) pecks: blocks of ten responses
Session	Session	INITIALIZATION %	% PECKS ON SS+	% PECKS SS-	% NO response	SS+	SS-		RH decision	LH decision	Decision asymmetry	No resonse	RH decisions	LH decisions		R1-10	R11-20	R21-30	R31-40	R41-50	R50-60	R61-70	R71-80	L1-10	L11-20	L21-30	L31-40	L41-50	L50-60	L61-70	L71-80	trials left
2021-01-27	1.	90.5	75	16.7	8.3	1.2	1.2		43.662	56.338	0.126761	0	1.11861	1.19339		5	2	5	5	5	4	5		5	8	5	5	5	6	5		1
2021-01-28	2.	91	80	9.2	10	1.3	1.3		44.5946	55.4054	0.108108	0	1.2902	1.18564		5	5	6	3	4	2	6		5	5	4	7	6	8	4		4
2021-01-29	3.	74	67.5	5.8	26.7	1.3	2.5		28.3333	71.6667	0.433333	0	1.65426	1.35062		2	3	3	3	3	3			8	7	7	7	7	7			0
2021-02-01	3.	91.5	77.5	12.5	10	1.3	1.6		42.6667	57.3333	0.146667	0	1.59628	1.36584		3	4	4	4	6	3	5		7	6	6	6	4	7	5		5
2021-02-02	4.	90.5	80.8	7.5	11.7	1.1	1.5		44	56	0.12	0	1.03115	1.03292		5	4	3	6	4	3	5		5	6	7	4	6	7	5		5
2021-02-23	*	71.5	66.7	5	28.3	0.9	0.9		49.1228	50.8772	0.0175439	0	1.15002	1.10054		7	3	3	2	8				3	7	7	8	2				7
2021-02-24	5.	92.5	90.8	4.2	5	1	1.1		42.2535	57.7465	0.15493	0	1.03353	1.21382		2	3	7	4	4	4	6		8	7	3	6	6	6	4		1
2021-02-25	6.	92.5	80.3	11.6	7.5	1	1.3		54.0541	45.9459	-0.0810811	0	1.2659	1.27216		6	4	2	7	6	6	6		4	6	8	3	4	4	4		4
2021-02-26	7.	91.5	80	10.8	9.2	1	1.7		55.4054	44.5946	-0.108108	0	1.47412	1.43982		5	5	5	8	5	5	4		5	5	5	2	5	5	6		4
2021-03-01	8.	96	95	2.5	2.5	0.9	1.1		45.3333	54.6667	0.0933333	0	1.07905	1.06756		4	4	4	4	8	4	4		6	6	6	6	2	6	6		5
2021-03-05	*	72	70.8	0.8	28.4	1.1	1.4		44.8276	55.1724	0.103448	0	1.1627	1.22971		5	2	6	6	5				5	8	4	4	5				8
2021-03-08	9.	92.5	90.8	1.7	7.5	1	1.3		47.2973	52.7027	0.0540541	0	1.0628	1.15863		5	1	6	5	5	6	6		5	9	4	5	5	4	4		4
2021-03-09	10.	93.5	91.7	0.8	7.5	0.9	1.5		56.5789	43.4211	-0.131579	0	1.20445	1.21091		7	6	6	7	6	3	7		3	4	4	3	4	7	3		6
2021-03-10	11.	91.5	88.3	0	11.7	1	NAN		35.0649	64.9351	0.298701	0	1.28351	1.30901		5	5	3	2	3	4	5		5	5	7	8	7	6	5		7
2021-03-11	12.	93	90	0	10	1	NAN		34.6154	65.3846	0.307692	0	1.26064	1.33738		5	5	2	4	4	5	1		5	5	8	6	6	5	9		8
2021-03-16	*	62	57.5	0	42.5	0.9	NAN		50.9091	49.0909	-0.0181818	0	1.16933	1.11237		6	5	4	6	3				4	5	6	4	7				5
2021-03-17	*	37	33.3	0.8	65.8	1	1.1		45.4545	54.5455	0.0909091	0	1.17005	1.22569		4	3	7						6	7	3						3
2021-03-18	*	75.5	73.3	2.5	24.2	0.9	0.9		31.6667	68.3333	0.366667	0	1.16339	1.14406		3	4	4	5	3	0			7	6	6	5	7	10			0	technical problems
2021-03-19	*	45.5	50.8	0	49.2	0.9	NaN		56.6667	43.3333	-0.133333	0	1.53028	1.39968		7	4	6						3	6	4						0
2021-03-26	13.	94	84.2	7.5	8.3	1.1	1.8		43.5897	56.4103	0.128205	0	1.29686	1.50974		6	4	5	4	4	5	3		4	6	5	6	6	5	7		8
2021-03-29	14.	92	90.8	2.5	6.7	1.1	1.3		34.7222	65.2778	0.305556	0	1.38447	1.48649		3	3	3	2	5	4	4		7	7	7	8	5	6	6		2
2021-03-30	*	26.5	28.3	0.8	70.8	0.9	0.9		22.2222	77.7778	0.555556	0				3								7								8
2021-03-31	15.	92.5	88.3	2.5	9.2	0.9	1.5		39.4737	60.5263	0.210526	0	1.32269	1.19938		2	4	4	3	7	6	3		8	6	6	7	3	4	7		6
2021-04-06	16.	86.5	85	0	15	0.9	NaN		39.4366	60.5634	0.211268	0	1.07764	1.10053		6	2	4	4	5	2	5		4	8	6	6	5	8	5		1
Right Eye-Seeing Conflict Tests
			SS-Discrimination			reaction time [s]			mean % conflict decicions				reaction time [s]			right-hemispheric (R) pecks: blocks of ten responses								left-hemispheric (L) pecks: blocks of ten responses
date	Session	INITIALIZATION %	% PECKS ON SS+	% PECKS SS-	% NO response	SS+	SS-		RH decision	LH decision	Decision asymmetry	No resonse	RH decisions	LH decisions		R1-10	R11-20	R21-30	R31-40	R41-50	R50-60	R61-70	R71-80	L1-10	L11-20	L21-30	L31-40	L41-50	L50-60	L61-70	L71-80	trials left
2021-04-14	1.	90.5	75.8	13.3	10.8	1.7	1.7		47.9452	50.6849	0.0277778	1.36986	1.79486	1.56514		5	5	6	7	3	6	3		5	5	3	3	7	4	7		3
2021-04-16	2.	89	65	15.8	19.2	1.8	3.1		44	52	0.0833333	4	2.40628	1.89329		3	3	2	6	5	6	5		7	6	8	4	4	4	4		5
2021-04-27	*	62	54.2	11.7	34.2	1.4	1.7		40	60	0.2	0	1.68042	1.85841		2	4	5	4					8	6	5	6					5
2021-04-28	*	77.5	56.7	17.5	25.8	1.6	1.8		50	48.4375	-0.015873	1.5625	1.52088	1.57214		5	6	4	7	3	5			5	4	5	3	7	5			4	eye cap
2021-05-11	4.	87.5	77.5	8.3	14.2	1.4	1.7		36.1111	63.8889	0.277778	0	1.52977	1.68385		3	2	4	4	6	5	2		7	8	6	6	4	5	8		2
2021-05-18	5.	87.5	85	2.5	12.5	1.4	1.1		51.4286	48.5714	-0.0285714	0	1.63842	1.67586		1	6	6	5	6	7	5		9	4	4	5	4	3	5		0
2021-05-31	6.	81.5	73.3	7.5	19.2	1.2	1.7		48.4848	51.5152	0.030303	0	1.44468	1.38089		5	4	7	6	4	4			5	6	3	4	6	6			6
2021-06-02	7.	86.5	83.3	2.5	14.2	1.4	1.9		50	50	0	0	1.47457	1.71064		6	7	3	6	3	5	5		4	3	7	4	7	5	5		0
2021-06-10	8.	87	87.5	0.8	11.7	1.3	1.6		42.6471	57.3529	0.147059	0	1.76403	1.8198		3	5	4	2	5	6			7	5	6	8	5	4			8
2021-06-14	*	77	72.5	1.7	25.8	1.3	2.1		44.6154	55.3846	0.107692	0	1.5341	1.80978		4	8	4	3	7	2			6	2	6	7	3	8			5	technical problems
2021-06-16	*	79	74.2	5.8	20	1.6	2.2		38.7097	61.2903	0.225806	0	1.67595	2.07168		6	3	4	2	4	4			4	7	6	8	6	6			2	technical problems
2021-07-12	9.	88	85	3.3	11.7	1.3	1.3		40	60	0.2	0	1.30652	1.6289		5	5	3	1	3	6	5		5	5	7	9	7	4	5		0
2021-07-14	10.	86.5	86.7	0	13.3	1.2	NaN		31.8841	68.1159	0.362319	0	1.74683	1.97224		2	2	5	3	4	4			8	8	5	7	6	6			9
2021-07-16	11.	97	94.2	2.5	3.3	1.3	1.6		34.6154	65.3846	0.307692	0	1.73685	1.68322		3	2	3	3	3	4	5		7	8	7	7	7	6	5		8
2021-07-20	12.	87	86.7	0	13.3	1.2	NaN		42.8571	57.1429	0.142857	0	1.51816	1.63464		2	7	6	4	6	2	3		8	3	4	6	4	8	7		0
Left Eye-Seeing Conflict Tests
			SS-Discrimination			reaction time [s]			mean % conflict decicions				reaction time [s]			right-hemispheric (R) pecks: blocks of ten responses								left-hemispheric (L) pecks: blocks of ten responses
date	Session	INITIALIZATION %	% PECKS ON SS+	% PECKS SS-	% NO response	SS+	SS-		RH decision	LH decision	Decision asymmetry	No resonse	RH decisions	LH decisions		R1-10	R11-20	R21-30	R31-40	R41-50	R50-60	R61-70	R71-80	L1-10	L11-20	L21-30	L31-40	L41-50	L50-60	L61-70	L71-80	trials left
2021-04-13	1.	93	87.5	7.5	5	2.1	2.3		51.4286	48.5714	-0.0285714	0	2.1412	2.12632		5	4	5	7	6	2	7		5	6	5	3	4	8	3		0
2021-04-15	2.	90.5	90	0.8	9.2	1.1	1.9		50	50	0	0	1.6837	1.46849		6	6	2	5	5	5	5		4	4	8	5	5	5	5		2
2021-04-23	*	50	39.17	4.17	56.7	0.9	0.7		43.75	56.25	0.125	0	1.15867	1.20453		4	1	6	5					6	9	4	5					8
2021-04-26	3.	90	81.7	8.3	10	1	2.3		55.5556	44.4444	-0.111111	0	1.06515	1.03194		3	3	3	7	6	8	9		7	7	7	3	4	2	1		2
2021-04-29	4.	82.5	62.5	20	17.5	1.8	2.1		59.0909	40.9091	-0.181818	0	2.13281	2.49098		6	6	3	9	6	5			4	4	7	1	4	5			6
2021-05-10	*	79.5	59.2	15.8	25	2	2.7		57.3529	42.6471	-0.147059	0	2.15781	1.92774		5	5	7	7	5	6			5	5	3	3	5	4			8	eye cap
2021-05-12	*	66.5	50.8	10.8	38.3	1.4	1.4		44.0678	55.9322	0.118644	0	1.59103	1.54787		4	7	5	5	2				6	3	5	5	8				9
2021-05-14	*	28.5	22.5	4.2	73.3	1.4	1.5		48	52	0.04	0	1.61355	1.42655		3	8							7	2							5
2021-05-17	5.	83.5	70.8	16.7	12.5	1.4	1.4		64.5161	35.4839	-0.290323	0	1.57669	1.6638		4	5	9	6	8	7			6	5	1	4	2	3			2
2021-05-19	6.	90	90	4.2	5.8	1.2	1.5		53.6232	46.3768	-0.0724638	0	1.46192	1.63605		5	4	7	3	5	8			5	6	3	7	5	2			9
2021-06-01	7.	93	80	11.7	8.3	2.1	2.8		38.1579	60.5263	0.226667	1.31579	1.99894	2.50363		4	4	6	1	4	2	4		6	5	4	9	6	8	6		6
2021-06-04	8.	88.5	74.2	13.3	12.5	1.7	1.9		46.4789	53.5211	0.0704225	0	1.81781	2.47926		7	4	6	5	2	4	5		3	6	4	5	8	6	5		1
2021-06-11	9.	93	78.5	5	7.5	1.4	1.2		38.6667	61.3333	0.226667	0	1.85366	1.75005		3	5	5	4	3	3	4		7	5	5	6	7	7	6		5
2021-06-15	10.	83	74.2	8.3	17.5	1.6	1.1		47.7612	52.2388	0.0447761	0	2.08863	1.82782		4	4	7	6	3	4			6	6	3	4	7	6			7
2021-07-13	*	65	57.5	9.2	33.3	1.7	2		54	46	-0.08	0	1.42548	1.98095		6	4	5	5	7				4	6	5	5	3				0
2021-07-15	11.	92.5	90	3.3	6.7	1.4	1		56.1644	43.8356	-0.123288	0	1.56185	1.62686		5	5	5	7	6	4	7		5	5	5	3	4	6	3		3
2021-07-19	12.	86.5	80.8	5.8	13.3	1.2	1.9		66.6667	33.3333	-0.333333	0	1.53007	1.73808		6	9	9	5	5	7			4	1	1	5	5	3			9

## Sheet: T603
TRAINING
Phase 1
right eye seeing						reaction time [s]			left eye seeing						reaction time [s]
date	Session	INITIALIZATION %	% PECKS ON S+	% PECKS S-	% NO response	S+	S-		date	Session	INIT%	+ %	- %	No %	S+	S-
2020-05-05	*	1.3	0	0.6	99.3				2020-05-20	*	28.6	10.6	9.3	80
2020-05-19	1.	94	64	27	9				2020-05-26	*	45.3	35.3	10	54.6	technical problems
2020-05-22	2.	94	92	0.6	7.3				2020-05-28	1.	88.6	72.6	16	11.3
2020-05-27	*	40	28.6	11.3	60				2020-06-02	2.	64.6	53.3	8	38.6
2020-05-29	3.	66.7	60.7	1.3	38				2020-06-05	3.	92.6	92	0.6	7.3
2020-06-03	*	22	16.6	2	81.3				2020-06-10	4.	99.3	76.6	15.3	8
2020-06-08	*	8	6	2	92				2020-06-15	5.	93.3	86	2.7	11.3
2020-06-09	4.	98	94	4	2
2020-06-12	5.	98	96.6	1.3	2
Phase 2
right eye seeing						reaction time [s]									left eye seeing						reaction time [s]
date	Session	INITIALIZATION %	% PECKS ON S+	% PECKS S-	% NO response	S+	S-	S+ % P1	S- % P1	No % P1	S+ % P2	S- % P2	No % P2		date	Session	INIT%	+ %	- %	No %	S+	S-	S+ % P1	S- % P1	No % P1	S+ % P2	S- % P2	No % P2
2020-06-17	1.	70	48	22	30			49.3	24	26.6	46.6	20	33.3		2020-06-16	*	46.6	20	25.3	54.3			21.3	21.3	57.3	18.6	29.3	52
2020-06-19	2.	91.3	78	12.6	9.3			81.3	13.3	5.3	74.6	12	13.3		2020-06-18	1.	96	64.7	28.7	6.4			80	13.3	6.7	49.3	44	6.7
2020-06-29	3.	86	76	7	17	1.6	2.9	78	6	16	74	8	18		2020-06-25	*	42	25	14	61			26	2	72	24	26	50
2020-07-06	4.	86	70	16	14	1.6	1.7	70	22	10	70	10	20		2020-06-26	2.	87	40	45	15	1.9	1.7	50	36	14	30	54	16
2020-07-10	*	38	28.6	9.3	62	1.4	1.3	24	12	64	33.3	6.6	60		2020-06-30	*	24.6	9.3	5.3	85.3	2.1		10.6	6.6	82.6	8	4	88
2020-07-13	5.	84.7	60	23.3	16.7	2	3.1	54.7	24	21.3	65.3	22.7	12		2020-07-01	*	9.3	6.6	2	91.3	2.9	1.7	9.3	1.3	89.3	4	2.6	93.3
2020-07-15	6.	92.7	75.3	17.3	7.4	1	1	64	29.3	6.7	86.7	5.3	8		2020-07-02	*	44.6	31.3	13.3	55.3	1.6	1.7	33.3	18.6	48	29.3	8	62.6	eye cap
2020-07-17	*	32.6	28	4.6	67.3	1.4	1.3	25.3	9.3	65.3	30.6	0	69.3		2020-07-03	3.	75.3	56	17.3	26.7	2	1.8	60	14.7	25.3	52	20	28
2020-07-21	7.	94	88	6	6	1.3	2.9	86.6	6.6	6.6	89.3	5.3	5.3		2020-07-07	4.	56	43.3	12.6	44	1.3	1.5	45.3	9.3	45.3	41.3	16	42.6
2020-07-22	8.	97.3	90	7.3	2.6	1.1	0.9	86.6	8	5.3	93.3	6.6	0		2020-07-08	*	38	28	8	64	1.8	1.3	34.6	2.6	62.6	21.6	13.3	65.3
2020-07-28	9.	99.3	95.3	4	0.6	1.1	1.6	96	4	0	94.6	4	1.3		2020-07-09	5.	95.3	84	11.3	4.7	1.2	1.5	85.3	9.3	5.4	82.7	13.3	4
2020-07-30	10.	98	94	4	2	1.1	1.1	93.3	4	2.6	94.6	4	1.3		2020-07-14	6.	79.3	65.3	13.3	21.3	1.3	1.6	50.6	20	29.3	80	6.6	13.3
															2020-07-16	7.	51.3	43.3	6	50.6	2	2.7	60	4	56	46.6	8	45.3
															2020-07-20	8.	54.6	38	16	46	2	2	30.6	21.3	48	45.3	10.6	44
															2020-07-22	9.	93.3	74	18	8	1.4	1.3	72	21.3	6.6	76	14.6	9.3
															2020-07-27	10.	92.6	80	12.6	7.3	1.2	1.5	74.3	20	5.3	85.3	5.3	9.3
															2020-07-29	11.	97.3	86.6	9.3	4	1.4	1.3	89.3	10.6	0	84	8	8
															2020-07-31	12.	98.6	89.3	9.3	1.3	1.1	1.2	89.3	8	2.6	89.3	10.6	0
Phase 3
right eye seeing							reaction time [s]												left eye seeing							reaction time [s]
Session		session	INITIALIZATION %	% PECKS ON S+	% PECKS S-	% NO response	S+	S-	+ % P1	- % P1	No % P1	+ % P2	- % P2	No % P2	+ % P3	- % P3	No % P3		date		Session	INITIALIZATION %	% PECKS ON S+	% PECKS S-	% NO response	S+	S-	+ % P1	- % P1	No % P1	+ % P2	- % P2	No % P2	+ % P3	- % P3	No % P3
2020-08-03	100% Reward	1.	98.6	97.3	1.3	1.3	1.1	1	100	0	0	96.1	1.9	1.9	95.5	2.2	2.2		2020-08-04	100% Reward	1.	98	87.3	8	4.6	1.5	1.9	88.7	3.8	7.5	82.7	11.5	5.8	91.1	8.8	0
2020-08-05	100% Reward	2.	98.6	96	2.6	1.3	1.2	1.3	92.5	5.7	1.8	96.2	1.9	1.9	100	0	0		2020-08-10	80% reward	2.	97.3	92	5.3	2.7	1.3	1.3	90.6	5.7	3.8	92.3	5.8	1.9	93.3	4.4	2.2
2020-08-07	80% reward	3.	95.3	76	15.3	8.7	1.7	3.9	79.2	15.1	5.7	69.2	19.2	11.5	80	11.1	8.9		2020-08-12	80% reward	3.	98.7	86.3	9.3	5.3	1.6	1.7	77.4	17	5.7	92.3	3.8	3.8	86.7	6.7	6.7
2020-08-11	80% reward	4.	78.7	74	4.7	21.3	1.4	1.6	69.8	3.8	26.4	80.8	3.8	15.4	71.1	6.7	22.2		2020-08-14	80% reward	4.	96.7	92	3.3	4.7	1.1	1	90.6	9.4	0	96.2	0	3.8	88.9	0	11.1
2020-08-13	80% reward	5.	72	68	3.3	28.7	1.4	1.1	54.7	5.7	39.6	71.2	1.9	26.9	80	2.2	17.8		2020-08-18	80% reward	5.	96.7	90	6	4	1.1	1.5	84.9	13.2	1.9	92.3	0	7.7	93.3	4.4	2.2
2020-08-17	80% reward	6.	100	94	6	0	1.2	2.1	92.5	7.5	0	96.2	3.8	0	93.3	6.7	0		2020-08-21	60% reward	6.	99.3	94.7	4.7	0.7	1.3	1.4	86.8	13.2	0	100	0	0	97.8	0	2.2
2020-08-19	80% reward	7.	86	79.3	5.3	15.3	1.4	1.3	79.2	3.8	17	78.8	7.7	13.5	80	4.4	15.6		2020-08-25	60% reward	7.	100	96	4	0	1	3.4	94.3	5.7	0	96.2	3.8	0	97.8	2.2	0
2020-08-20	80% reward	8.	100	97.3	2	0.7	1.1	1.6	100	0	0	94.2	5.8	0	97.8	0	2.2		2020-08-27	40% reward	8.	100	94.7	5.3	0	1.2	1.7	84.9	15.1	0	100	0	0	100	0	0
2020-08-24	60% reward	9.	99.3	94.7	4.7	0.7	1.1	1.4	96.2	1.9	1.9	92.3	7.7	0	95.6	4.4	0		2020-08-31	40% reward	9.	94	86	7.3	6.7	1.2	2.2	86.8	7.5	5.7	84.6	5.8	9.6	86.7	8.9	4.4
2020-08-26	60% reward	10.	100	98	2	0	1.4	2.7	100	0	0	96.2	3.8	0	97.8	2.2	0
2020-08-28	40% reward	11.	100	96.7	3.3	0	1.1	1.6	100	0	0	90.4	9.6	0	100	0	0
2020-09-02	40% reward	12.	96.7	92.7	4	3.3	1.2	1.4	96.2	0	3.8	88.5	7.7	3.8	93.3	4.4	2.2
CONFLICT TESTS
Binocular Conflict Tests
			SS-Discrimination			reaction time [s]			mean % conflict decicions				reaction time [s]			right-hemispheric (R) pecks: blocks of ten responses								left-hemispheric (L) pecks: blocks of ten responses
Session	Session	INITIALIZATION %	% PECKS ON SS+	% PECKS SS-	% NO response	SS+	SS-		RH decision	LH decision	Decision asymmetry	No resonse	RH decisions	LH decisions		R1-10	R11-20	R21-30	R31-40	R41-50	R50-60	R61-70	R71-80	L1-10	L11-20	L21-30	L31-40	L41-50	L50-60	L61-70	L71-80	trials left
2020-09-03	1.	91.5	70	20	10	1.5	1.8		51.3514	48.6486	-0.027027	0	1.69777	1.37447		3	3	4	5	7	8	6		7	7	6	5	3	2	4		4
2020-09-04	2.	93	82.5	11.7	5.8	1.8	1.5		43.8356	56.1644	0.123288	0	1.50118	1.809		4	6	6	2	4	3	5		6	4	4	8	6	7	5		3
2020-09-07	3.	95	80	15	5	1.2	1.3		50	50	0	0	1.62038	1.676		4	4	5	4	5	5	7		6	6	5	6	5	5	3		6
2020-09-09	4.	91.5	88.3	4.2	7.5	1.3	2.4		52.7778	45.8333	-0.0704225	1.38889	2.0614	1.97694		6	5	5	9	3	7	2		4	5	5	1	6	3	8		2
2020-09-16	5.	92	77.5	12.5	10	1.1	1.1		40	53.3333	0.142857	6.66667	1.57796	1.84663		5	5	5	5	2	5	1		5	4	5	5	6	5	8		5
2020-09-17	6.	89.5	83.3	5	11.7	1.6	2		46.5753	50.6849	0.0422535	2.73973	2.36796	2.99044		3	2	5	7	6	3	5		7	8	5	2	4	6	5		3
2020-09-18	7.	90	83.3	5	11.7	1.4	1.8		51.3514	48.6486	-0.027027	0	2.15454	2.49132		6	3	6	6	5	4	4		4	7	4	4	5	6	6		4
2020-09-28	8.	89	86.7	3.3	10	1.1	1.6		41.4286	58.5714	0.171429	0	1.45234	1.93148		4	2	3	3	4	7	6		6	8	7	7	6	3	4		0
2020-09-29	9.	92	87.5	2.5	10	1.2	0.9		46.0526	53.9474	0.0789474	0	1.63652	1.89003		4	5	5	2	5	6	7		6	5	5	8	5	4	3		6
2020-09-30	10.	92.5	90.8	3.3	5.8	1.2	1.3		43.0556	56.9444	0.138889	0	1.80764	1.81152		4	5	5	3	4	4	5		6	5	5	7	6	6	5		2
2020-10-01	11.	91	89.2	3.3	7.5	1.3	1.1		45.0704	54.9296	0.0985915	0	2.12406	1.84399		6	3	6	7	4	3	3		4	7	4	3	6	7	7		1
2020-10-13	*	72.5	27.5	0	72.5	1.2	NA		30.4348	69.5652	0.391304	0	1.46518	1.5527		3	3							7	7							3	technical problems
2020-10-14	*	45.5	44.2	0.8	55	1.4	1.8		43.2432	56.7568	0.135135	0	1.62882	1.92969		5	5	4						5	5	6						7
2020-10-15	*	49.5	45	1.7	53.3	1.3	2.1		44.186	55.814	0.116279	0	1.84077	1.69618		4	5	8	2					6	5	2	8					3
2020-10-16	12.	96	95.8	1.7	2.5	1.2	1.2		53.3333	46.6667	-0.0666667	0	2.14794	1.84367		5	4	8	3	5	5	7		5	6	2	7	5	5	3		5
2020-10-19	13.	93.5	95.8	0	4.2	1.1	NaN		34.7222	65.2778	0.305556	0	2.26314	1.93665		4	0	4	6	3	3	4		6	10	6	4	7	7	6		2
2020-10-22	*	56.5	52.5	0	47.5	1.2	NaN		42	52	0.106383	6	2.12338	2.50735		5	4	5	4	3				5	6	5	4	6				0
2020-10-23	14.	91	90	0.8	9.8	1.3	1		35.6164	64.3836	0.287671	0	2.1264	2.22922		4	3	6	3	2	2	5		6	7	4	7	8	8	5		3
2020-10-26	15.	91.5	92.5	1.7	5.8	1.3	1.4		24.2857	75.7143	0.514286	0	3.02741	2.80667		3	0	0	4	5	3	2		7	10	10	6	5	7	8		0
2020-10-27	16.	91	92.5	0.8	6.7	1.2	1		24.2857	67.1429	0.46875	8.57143	3.16441	2.58727		3	4	4	1	1	3	1		7	6	5	7	8	7	7		0
Right Eye-Seeing Conflict Tests
			SS-Discrimination			reaction time [s]			mean % conflict decicions				reaction time [s]			right-hemispheric (R) pecks: blocks of ten responses								left-hemispheric (L) pecks: blocks of ten responses
date	Session	INITIALIZATION %	% PECKS ON SS+	% PECKS SS-	% NO response	SS+	SS-		RH decision	LH decision	Decision asymmetry	No resonse	RH decisions	LH decisions		R1-10	R11-20	R21-30	R31-40	R41-50	R50-60	R61-70	R71-80	L1-10	L11-20	L21-30	L31-40	L41-50	L50-60	L61-70	L71-80	trials left
2020-11-11	*	45	32.5	10	57.5	1.8	2.6		33.3333	61.1111	0.294118	5.55556	1.92834	1.96971		5	2	2						5	7	8						6
2020-11-12	1.	84	64.2	15	20.8	1.9	3.1		46.2687	52.2388	0.0606061	1.49254	2.31519	2.11818		5	5	3	5	3	6			5	4	7	5	7	4			7
2020-11-16	*	61	52.5	5	42.5	1.3	3.2		24.5283	75.4717	0.509434	0	2.05767	1.83629		2	2	2	3	4				8	8	8	7	6				3
2020-11-17	2.	92	91.7	0.8	7.5	1.5	1		38.3562	60.274	0.222222	1.36986	3.05918	2.29809		3	5	4	6	1	3	3		7	5	6	4	8	7	7		3
2020-11-19	*	61	56.7	1.7	41.7	1.4	1.9		28.8462	65.3846	0.387755	5.76923	2.46105	2.54899		3	4	0	5	3				7	6	9	5	5				2
2020-12-02	3.	90	82.5	5.8	11.7	1.2	1.6		31.0811	66.2162	0.361111	2.7027	2.12657	1.87463		4	3	3	3	1	1	4		6	7	7	7	9	9	4		4
2020-12-07	*	47.5	49.2	0	50.8	1.4	NAN		30.5556	63.8889	0.352941	5.55556	2.06236	2.15425		3	2	4						7	8	6						6
2020-12-08	4.	92.5	93.3	0.8	5.8	1.4	1.6		25	73.6111	0.492958	1.38889	2.15248	2.41501		1	2	2	3	5	2	2		9	7	8	7	5	8	8		2
2020-12-11	5.	89	87.5	0.8	11.7	1.6	1.6		27.7778	72.2222	0.444444	0	2.79559	2.53946		1	4	4	2	5	3	1		9	6	6	8	5	7	9		2
2020-12-16	6.	91.5	90	0.8	9.2	1.3	1.1		28.3784	67.5676	0.408451	4.05405	3.39386	2.65213		1	5	1	3	4	3	3		9	5	8	7	6	6	7		4
2021-02-24	7.	69	65	0.8	34.2	1.3	2.4		43.8596	54.386	0.107143	1.75439	2.41982	2.66815		4	5	2	6	6				6	5	8	4	3				7
2021-02-25	*	47.5	47.5	2.5	50	2	1.8		60.6061	36.3636	-0.25	3.0303	2.25748	2.79388		8	5	5						2	5	4						3
2021-02-26	8.	88.5	89.2	0	10.9	1.2	NaN		47.1429	38.5714	-0.1	14.2857	2.48483	2.69206		4	5	5	5	5	4	5		6	4	4	3	4	6	0		0
2021-03-01	9.	91	91.6	0	2.3	1.2	NaN		36.1111	29.1667	-0.106383	34.7222	1.69718	5.12763		6	3	4	5	5	1	2		2	5	1	0	1	6	5		2
2021-03-02	10.	93	93.3	0	6.7	1.2	NaN		24.3243	9.45946	-0.44	66.2162	2.3168	5.57538		5	2	4	1	2	2	0		2	0	2	1	1	0	1		4
2021-03-15	11.	85.5	86.7	0	13.3	1.2	NN		25.3731	29.8507	0.0810811	44.7761	2.44574	2.40594		4	2	4	2	2	1			6	6	4	2	2	0			7
2021-03-17	*	67	63.3	0	36.7	1.5	NA		32.7586	25.8621	-0.117647	41.3793	2.43914	3.27669		4	4	3	4	1				5	1	3	1	2				8	technical problems
2021-03-18	12.	84	80	0.8	19.2	1.3	6.2		32.3944	28.169	-0.0697674	39.4366	2.59605	2.86733		4	5	2	5	2	4	1		3	3	3	2	4	1	4		1
Left Eye-Seeing Conflict Tests
			SS-Discrimination			reaction time [s]			mean % conflict decicions				reaction time [s]			right-hemispheric (R) pecks: blocks of ten responses								left-hemispheric (L) pecks: blocks of ten responses
date	Session	INITIALIZATION %	% PECKS ON SS+	% PECKS SS-	% NO response	SS+	SS-		RH decision	LH decision	Decision asymmetry	No resonse	RH decisions	LH decisions		R1-10	R11-20	R21-30	R31-40	R41-50	R50-60	R61-70	R71-80	L1-10	L11-20	L21-30	L31-40	L41-50	L50-60	L61-70	L71-80	trials left
2020-11-13	1.	89	85.8	1.3	10	1.3	2.2		52.8571	47.1429	-0.0571429	0	1.653	1.87263		5	7	7	5	6	4	3		5	3	3	5	4	6	7		0
2020-11-18	*	23	25	1.7	73.3	1.5	1.3		78.5714	21.4286	-0.571429	0	1.77687	3.17241		7								3								4
2020-12-01	2.	81.5	74.2	6.7	19.2	1.6	1.5		62.1212	37.8788	-0.242424	0	2.01883	1.81056		5	5	6	7	7	6			5	5	4	3	3	4			6
2020-12-03	3.	72.5	65	5	30	1.5	1.8		62.2951	37.7049	-0.245902	0	1.67015	2.18285		8	5	6	7	4	7			2	5	4	3	6	3			1
2020-12-04	*	63.5	58.3	2.5	39.2	1.3	1.5		53.7037	42.5926	-0.115385	3.7037	1.94537	1.82972		7	8	4	5	4				3	2	6	5	5				4
2020-12-09	*	67.5	63.3	1.7	35	1.4	1.1		61.4035	38.5965	-0.22807	0	1.61306	1.8388		5	7	5	9	7				5	3	5	1	3				7
2020-12-10	4.	91	77.5	10.8	11.7	1.2	1.4		51.3158	48.6842	-0.0263158	0	1.28777	1.63281		4	5	6	5	4	5	6		6	5	4	5	6	5	4		6
2020-12-17	5.	73.5	72.5	0.8	26.7	1.3	1		66.1017	33.8983	-0.322034	0	1.7548	2.03552		9	9	5	5	5				1	1	5	5	5				9
2020-12-18	6.	88	81.7	7.5	10.8	1.3	1.4		46.3768	53.6232	0.0724638	0	1.60209	1.60702		4	7	5	5	3	6			6	3	5	5	7	4			9
2021-02-19	7.	86	75.8	7.5	16.7	1.4	1		61.1111	37.5	-0.239437	1.38889	1.95928	1.8321		6	5	5	6	6	6	8		4	5	5	3	4	4	2		2
2021-02-22	*	65	55	6.7	38.3	2.3	1.9		50	44.2308	-0.0612245	5.76923	2.58191	2.21391		7	4	6	3	4				3	3	4	7	6				2
2021-02-23	8.	81	77.5	2.5	20	1.4	1.1		51.3889	48.6111	-0.0277778	0	1.95208	2.7704		4	6	3	5	6	6	6		6	4	7	5	4	4	4		2
2021-03-03	9.	91	83.3	9.2	7.5	1.6	1.8		50.7692	49.2308	-0.0153846	0	1.86219	1.76899		5	6	5	5	5	5			5	4	5	5	5	5			5
2021-03-12	10.	83.5	74.2	10.8	15	1.6	1.6		39.3939	59.0909	0.2	1.51515	2.49634	2.26763		6	2	3	4	4	3			4	8	7	6	6	6			6
2021-03-16	11.	77	75	2.5	22.5	1.4	1		49.1803	47.541	-0.0169492	3.27869	1.69987	2.11279		5	4	4	6	6	4			5	5	5	4	4	6			1
2021-03-19	*	89	92.5	0	7.5	1	NaN		48.5294	36.7647	-0.137931	14.7059	2.01267	2.20391		7	8	2	6	2	3			2	2	4	4	5	5			8	technical problems
2021-03-30	12.	87.5	89.2	0.8	10	1.4	4.2		44.7761	55.2239	0.104478	0	1.80687	2.26488		5	5	5	5	4	3			5	5	5	5	6	7			7

## Sheet: T628
TRAINING
Phase 1
right eye seeing						reaction time [s]			left eye seeing						reaction time [s]
date	Session	INITIALIZATION %	% PECKS ON S+	% PECKS S-	% NO response	S+	S-		date	Session	INIT%	+ %	- %	No %	S+	S-
2020-05-19	*	2	0	0	100				2020-05-20	*	0	0	0	100
2020-05-22	1.	52	29	20	51				2020-05-26	1.	68	40.6	27.3	32
2020-05-27	2.	66.6	58.6	8	33.3				2020-05-28	2.	93.3	86.6	6.6	6.6
2020-05-29	3.	90.7	79.3	10.7	10				2020-06-02	*	0	0	0	100
2020-06-03	4.	98.6	94.6	4	1.3
Phase 2
right eye seeing						reaction time [s]									left eye seeing						reaction time [s]
date	Session	INITIALIZATION %	% PECKS ON S+	% PECKS S-	% NO response	S+	S-	S+ % P1	S- % P1	No % P1	S+ % P2	S- % P2	No % P2		date	Session	INIT%	+ %	- %	No %	S+	S-	S+ % P1	S- % P1	No % P1	S+ % P2	S- % P2	No % P2
2020-06-08	1.	95.3	80.7	14.7	4.6			84	12	4	77.3	17.3	5.4		2020-06-09	1.	98	80	18	2			96	1.3	2.6	64	34.6	1.3
2020-06-10	2.	99.3	95.3	2.6	2			94.6	4	1.3	96	1.3	2.6		2020-06-12	2	98	82.6	12.6	4.6			89.3	5.3	5.3	76	20	4
Phase 3
right eye seeing							reaction time [s]													left eye seeing						reaction time [s]
date		session	INITIALIZATION %	% PECKS ON S+	% PECKS S-	% NO response	S+	S-	+ % P1	- % P1	No % P1	+ % P2	- % P2	No % P2	+ % P3	- % P3	No % P3		date		Session	INITIALIZATION %	% PECKS ON S+	% PECKS S-	% NO response	S+	S-	+ % P1	- % P1	No % P1	+ % P2	- % P2	No % P2	+ % P3	- % P3	No % P3
2020-06-15	100% Reward	1.	98.7	96	0.7	3.3	1.4	1.8	98.1	1.9	0	94.2	0	5.8	95.6	0	4.4		2020-06-16	100% Reward	1.	98.6	83.3	4	12.6			81.1	5.7	13.2	84.6	5.6	9.6	84.4	0	15.6
2020-06-17	100% Reward	2.	96.6	84	10.6	5.3			86.8	7.5	5.7	82.7	11.5	5.8	82.2	13.3	4.5		2020-06-18	100% Reward	2.	99.3	92.7	6.7	0.6			100	0	0	80.8	19.2	0	97.8	0	2.2
2020-06-18	100% Reward	3.	97.3	92.6	3.3	4			90.6	7.5	1.9	92.3	1.9	5.8	95.6	0	4.4		2020-06-25	100% Reward	3.	92	57.3	28	14.6			58.5	24.5	17	59.6	26.9	13.5	53.3	33.3	13.3
2020-06-26	100% Reward	4.	100	97.3	2.6	0	1.2	1.7	94.3	5.7	0	98.1	1.9	0	100	0	0		2020-06-29	80% Reward	4.	94.7	94	0.7	5.3	1.1	1.7	94.4	0	5.6	94.2	0	5.8	93.3	2.2	4.5
2020-06-30	80% Reward	5.	99.3	96	3.3	0.6	1.2		99.3	1.8	1.9	100	0	0	93.3	6.6	0		2020-07-01	60% Reward	5.	94	83.3	9.3	7.3	1.4	1.9	94.3	1.9	3.8	65.4	25	9.6	91.1	0	8.9
2020-07-02	60% Reward	6.	93.3	86	6.6	7.3	1.3	1.7	75.5	17	7.5	92.3	0	7.7	91.1	2.2	6.7		2020-07-03	60% Reward	6.	99	97.3	2	0.7	1.5	2.8	98.1	1.9	0	96.2	3.8	0	97.8	0	2.2
2020-07-06	60% Reward	7.	98.7	97.3	1.3	1.4	1.4	0.9	98.1	1.9	0	96.2	1.9	1.9	97.8	0	2.2		2020-07-07	60% Reward	7.	85.3	64.6	14.6	20.6	2.6	3.4	66	18.9	15.1	65.4	13.5	21.1	62.2	11.1	26.7
2020-07-10	60% Reward	8.	98.6	98	0	2	1.2		96.2	0	3.8	100	0	0	97.8	0	2.2		2020-07-08	60% Reward	*	34.6	18	5.3	76.6	3.6	4.3	11.3	5.7	83	25	9.6	65.4	17.8	0	82.2
2020-07-14	40% reward	9.	88.6	80.6	8	11.3	1.4	1.8	79.3	13.2	7.5	84.6	3.9	11.5	77.8	6.7	15.6		2020-07-09	60% Reward	8.	100	98	2	0	1.3	2	98.1	1.9	0	98.1	1.9	0	97.8	2.2	0
2020-07-16	40% reward	10.	88	82	6	12	1.4	2.21	73.6	11.3	15.1	86.5	1.9	11.6	86.7	4.4	8.9		2020-07-13	60% reward	9.	97.3	96	1.3	2.7	1.1	0.5	94.3	1.9	3.8	96.2	1.9	1.9	97.8	0	2.2
2020-07-20	40% reward	11.	65.3	59.3	6	34.6	1.1	1.4	47.2	17	35.8	65.4	0	34.6	66.6	0	33.3		2020-07-15	40% reward	10.	100	97.3	2	0.7	1.1	1.7	100	0	0	92.3	5.8	1.9	100	0	0
2020-07-21	40% reward	12.	55.3	52	2	46	1.7	2.9	43.4	5.7	50.9	53.9	0	46.1	60	0	40		2020-07-17	40% reward	11.	86	74	12	14	1.7	2.7	77.4	3.8	18.8	71.2	15.4	13.4	73.3	17.8	8.9
2020-07-23	40% reward	13.	97.3	95.3	2	2.6	1	1.1	94.3	3.8	1.9	98.1	0	1.9	93.3	2.2	4.5		2020-07-22	40% reward	12.	100	98	2	0	1	0.7	100	0	0	96.2	3.8	0	97.8	2.2	0
2020-07-28	40% reward	14.	99.3	95.3	4	0.6	0.9	2.1	92.5	7.5	0	98.1	1.9	0	95.6	2.2	2.2		2020-07-27	40% reward	13.	98.6	94.6	4	1.3	1.2	0.9	94.3	1.9	3.8	92.3	7.7	0	97.8	2.2	0
2020-07-30	40% reward	15.	94	92	2	6	1.1	1.4	88.7	3.8	7.5	92.3	1.9	5.8	95.6	0	4.4		2020-07-29	40% reward	14.	99.3	95.3	4	0.6	1	0.6	94.3	5.7	0	94.2	3.9	1.9	97.8	2.2	0
																			2020-07-31	40% reward	15.	99.3	95.3	40	0.6	1.2	1.5	90.6	7.5	1.9	98.1	1.9	0	97.8	2.2	0
CONFLICT TESTS
Binocular Conflict Tests
			SS-Discrimination			reaction time [s]			mean % conflict decicions				reaction time [s]			right-hemispheric (R) pecks: blocks of ten responses								left-hemispheric (L) pecks: blocks of ten responses
Session	Session	INITIALIZATION %	% PECKS ON SS+	% PECKS SS-	% NO response	SS+	SS-		RH decision	LH decision	Decision asymmetry	No resonse	RH decisions	LH decisions		R1-10	R11-20	R21-30	R31-40	R41-50	R50-60	R61-70	R71-80	L1-10	L11-20	L21-30	L31-40	L41-50	L50-60	L61-70	L71-80	trials left
2020-09-07	1.	93	92.5	0.8	6.7	0.9	2.8		18.9189	20.2703	0.0344828	60.8108	3.39487	1.94862		2	3	0	1	3	3	2		2	0	3	1	3	4	1		4
2020-09-09	2.	94	93.3	0	6.7	0.9			7.89474	9.21053	0.0769231	82.8947	3.5796	1.90478		1	0	0	1	2	0	2		1	2	0	0	1	1	2		6
2020-09-21	3.	85.5	83.3	3.3	13.3	0.9	1.4		20.8955	37.3134	0.282051	41.791	2.88772	1.6697		2	5	3	3	0	1			8	5	6	2	2	1			7
2020-09-28	4.	92.5	90.8	0	9.2	1.1	NaN		21.0526	13.1579	-0.230769	65.7895	3.05347	3.47085		3	1	1	1	5	2	3		2	0	1	1	0	3	1		6
2020-09-29	5.	92.5	93.3	0	7.7	0.8	NaN		5.47945	2.73973	-0.333333	91.7808	2.47387	5.65717		1	2	0	0	0	0	1		1	0	0	0	0	0	0		3
2020-09-30	6.	93.5	92.5	0.8	6.7	0.9	0.8		9.33333	13.3333	0.176471	77.3333	4.00275	1.89458		2	0	0	1	0	1	2		2	0	0	1	2	2	2		5
2020-10-01	7.	94	92.5	2.5	5	0.9	0.9		10.8108	12.1622	0.0588235	77.027	2.45433	1.93948		0	0	3	1	1	1	2		1	0	1	1	1	5	0		4
2020-10-13	8.	94	94.2	0.8	5	0.9	1.7		6.75676	2.7027	-0.428571	90.5405	4.7897	3.965		1	1	1	1	0	0	1		0	0	1	0	1	0	0		4
2020-10-15	9.	69	65.8	0.8	33.3	1	1		1.72414	3.44828	0.333333	94.8276	3.40665	3.35447		1	0	0	0	0				1	0	0	1	0				8
2020-10-23	10.	92	89.2	0.8	10	0.9	0.6		7.89474	5.26316	-0.2	86.8421	1.5892	2.16592		0	0	0	1	1	3	1		3	0	1	0	0	0	0		6
2020-10-26	11.	91.5	86.7	4.2	9.2	0.9	1.1		8.10811	4.05405	-0.333333	87.8378	1.08654	1.63111		2	1	0	0	1	0	2		1	1	1	0	0	0	0		4
2020-11-04	12.	79	72.5	4.2	23.3	1	1.2		31.8182	7.57576	-0.615385	60.6061	1.39774	1.64667		5	2	1	6	3	3			0	1	1	0	2	0			6
2020-11-05	*	21	20.8	1.7	77.5	1.1	0.8		40	0	-1	60	1.98722			6								0								5
2020-11-06	13.	92	93.3	0	6.6	1	NaN		15.2778	0	-1	84.7222	1.35361			1	1	2	2	1	2	2		0	0	0	0	0	0	0		2
2020-11-09	14.	89.5	84.2	2.5	13.3	0.9	0.9		5.33333	2.66667	-0.333333	92	1.40011	1.54437		1	1	2	0	0	0	0		1	1	0	0	0	0	0		5
2020-11-16	15.	84	81.7	2.5	15.8	1.1	1.6		8.95522	5.97015	-0.2	85.0746	1.42611	2.19888		1	2	2	0	0	0			2	0	1	0	0	1			7
2020-11-17	*	70	65	0.8	34.2	0.9	0.1		1.63934	0	-1	98.3607	1.06751			0	1	0	0	0	0			0	0	0	0	0	0			1
2020-11-18	*	62.5	64	4.2	31.7	1	1.2		0	2.32558	1	97.6744		2.70351		0	0	0	0					1	0	0	0					3
2020-11-19	*	32	33.3	0.8	65.8	0.7	0.8		4.34783	0	-1	95.6522	0.78694			1	0							0	0							3
2020-11-20	16.	79.5	78.3	2.5	19.2	1.1	1.6		0	4.83871	1	95.1613		2.51147		0	0	0	0	0	0			1	0	0	2	0	0			2
Right Eye-Seeing Conflict Tests
			SS-Discrimination			reaction time [s]			mean % conflict decicions				reaction time [s]			right-hemispheric (R) pecks: blocks of ten responses								left-hemispheric (L) pecks: blocks of ten responses
Session	Session	INITIALIZATION %	% PECKS ON SS+	% PECKS SS-	% NO response	SS+	SS-		RH decision	LH decision	Decision asymmetry	No resonse	RH decisions	LH decisions		R1-10	R11-20	R21-30	R31-40	R41-50	R50-60	R61-70	R71-80	L1-10	L11-20	L21-30	L31-40	L41-50	L50-60	L61-70	L71-80	trials left
2020-11-26	1.	91	75	16.7	8.3	1.1	1.1		33.3333	36.1111	0.04	30.5556	1.28864	1.91296		1	1	2	3	6	2			2	8	6	1	3	3	3		2
2020-11-30	2.	92.5	77.5	12.5	10	1.2	0.9		6.49351	19.4805	0.5	74.026	3.13205	1.36572		1	0	1	0	0	2			1	1	2	3	1	4	2		7
2020-12-09	3.	91.5	84.2	6.7	9.2	1.1	1.1		4.05405	16.2162	0.6	79.7297	3.6676	2.26638		0	1	1	0	1	0			4	2	1	2	1	2	0		4
2020-12-14	4.	93	88.3	3.3	8.3	1.1	0.9		0	1.31579	1	98.6842		0.768776		0	0	0	0	0	0			0	0	0	0	0	0	1		6
2020-12-17	*	35	35	0.8	64.2	1.3	1.9		0	29.6296	1	70.3704		1.38528		0								6	2							7
2020-12-18	5.	92	82.5	11.7	5.8	1.3	1.3		18.3099	18.3099	0	63.3803	1.97494	1.86856		2	0	0	2	4	3			1	2	1	3	3	2	1		1
2021-01-25	6.	94	93.3	0.8	5.8	1	0.8		5.40541	13.5135	0.428571	81.0811	2.09271	1.5221		2	0	0	0	0	1			2	0	1	2	2	1	1		4
2021-01-27	7.	86.5	81.7	4.2	14.2	1.3	1.4		18.8406	20.2899	0.037037	60.8696	1.44971	1.58336		2	1	2	3	3				3	5	2	2	0	0			9
2021-02-01	*	56.5	51.7	4.2	44.2	1.2	1.9		6.81818	11.3636	0.25	81.8182	2.08258	1.75761		2	1	0						0	2	3	0					4
2021-02-02	*	13.5	11.7	0.8	87.5	1.3	2.3		0	25	1	75		1.76321										3								2
2021-02-04	8.	80.8	80.8	6.6	12.5	1.1	0.9		11.1111	26.3889	0.407407	62.5	2.45037	1.6907		1	2	2	1	1	0			1	3	3	0	1	5	4		2
2021-02-05	9.	93.5	91.7	1.7	6.6	1.1	2.5		5.40541	18.9189	0.555556	75.6757	0.878529	1.18552		0	2	1	0	0	0			2	3	3	1	4	0	1		4
2021-02-23	10.	81	73.3	6.7	20	1.2	1.5		6.06061	22.7273	0.578947	71.2121	1.45816	1.29714		1	0	0	2	0				8	3	0	2	0	2			6
2021-02-24	*	35	29.2	5	65.8	1.2	0.7		13.7931	6.89655	-0.333333	79.3103	2.44406	2.18449		1								2	0							9
2021-02-25	11.	89.5	91.6	0.8	7.5	1.1	0.2		1.47059	2.94118	0.333333	95.5882	1.29878	1.92227		0	0	1	0	0				1	1	0	0	0	0			8
2021-03-11	12.	94	89.2	7.5	3.3	1.4	0.7		9.72222	31.9444	0.533333	58.3333	1.82343	1.49505		0	0	1	0	1	0			4	1	4	3	5	2	4		2
Left Eye-Seeing Conflict Tests
			SS-Discrimination			reaction time [s]			mean % conflict decicions				reaction time [s]			right-hemispheric (R) pecks: blocks of ten responses								left-hemispheric (L) pecks: blocks of ten responses
Session	Session	INITIALIZATION %	% PECKS ON SS+	% PECKS SS-	% NO response	SS+	SS-		RH decision	LH decision	Decision asymmetry	No resonse	RH decisions	LH decisions		R1-10	R11-20	R21-30	R31-40	R41-50	R50-60	R61-70	R71-80	L1-10	L11-20	L21-30	L31-40	L41-50	L50-60	L61-70	L71-80	trials left
2020-11-27	1.	85	78.3	3.3	18.33	1.1	1.6		8.82353	2.94118	-0.5	88.2353	1.57885	2.73886		0	1	1	0	1	2			1	0	0	0	0	1			8
2020-12-01	*	68	57.5	1.7	40.8	1.3	3.4		3.44828	1.72414	-0.333333	94.8276	2.95188	1.3392		1	0	0	1	0				1	0	0	0	0				8
2020-12-02	2.	88	76.7	10	13.3	1.3	1.2		36.1111	34.7222	-0.0196078	29.1667	1.44463	1.44661		2	3	4	2	4	4	6	6	3	4	5	7	3	1	2		2
2020-12-07	*	55.5	57.5	2.5	40	1.7	1.1		0	2.5641	1	97.4359		2.33548		0	0	0						0	0	0						9
2020-12-08	3.	91.5	89.2	0.8	10	0.9	1		8	5.33333	-0.2	86.6667	4.36701	4.28889		2	0	1	0	0	2	0	0	2	0	1	0	0	1	0		5
2020-12-10	*	32.5	30.8	2.5	66.7	1.1	1.7		8	12	0.2	80	1.34177	1.93613		0	1							3	0							5
2020-12-11	4.	90.5	87.5	0.8	11.7	1.2	1.3		10.6667	6.66667	-0.230769	82.6667	2.20037	3.52073		2	2	0	0	0	1	3	3	0	1	0	2	0	1	1		5
2021-01-22	5.	92.5	94.2	0.8	5	1	0.3		12.6761	9.85915	-0.125	77.4648	1.82643	0.78537		2	2	2	1	2	0	0	0	4	2	0	0	0	0	1		1
2021-01-26	6.	82.5	83.3	NAN	16.7	0.9	NAN		1.53846	3.07692	0.333333	95.3846	0.906476	1.34532		0	0	0	0	1	0			0	0	1	0	0	0			5
2021-02-03	*	68.5	67.5	0.8	31.7	1.1	1.7		14.5455	7.27273	-0.333333	78.1818	2.43853	3.20369		1	2	2	0	1				1	0	3	0	0				5
2021-02-15	*	37	38.3	2.5	59.2	1	1.3		28	8	-0.555556	64	2.36461	8.75002		2	4							0	2							5
2021-02-16	*	70.5	68.3	2.5	29.2	1.2	1.4		1.78571	5.35714	0.5	92.8571	2.05451	2.4876		0	1	0	0	0				0	0	2	0	1				6
2021-02-17	7.	80	79.2	1.7	19.2	1.2	1.7		7.93651	1.5873	-0.666667	90.4762	2.41196	1.80068		1	0	0	0	2	2			0	1	0	0	0	0			3
2021-02-22	8.	87.5	86.7	1.7	11.7	0.9	1.1		14.4928	11.5942	-0.111111	73.913	1.32695	2.70054		2	1	1	1	3	1			1	1	0	3	2	0			9
2021-02-26	9.	92	85	3.3	11.7	1	1.2		26.9231	39.7436	0.192308	33.3333	2.78936	4.49363		5	3	7	4	1	1	0	0	5	7	3	5	6	3	1		8
2021-03-01	10.	92	80.8	0.8	8.3	1	0.5		4.05405	16.2162	0.6	79.7297	1.69404	2.00012		0	1	2	0	0	0	0	0	6	3	1	0	0	1	1		4
2021-03-02	11.	94.5	85.5	0	4.2	1.1	NaN		4.05405	2.7027	-0.2	93.2432	5.28464	1.66941		1	0	0	1	1	0	0	0	0	1	0	0	0	0	1		4
2021-03-05	*	17.5	13.3	0.8	85.8	1	0.7		0	5.55556	1	94.4444		4.31386		0								1								8
2021-03-08	12.	91.5	92.5	0.8	6.7	1	1		7.04225	16.9014	0.411765	76.0563	4.7281	4.22131		1	1	1	0	1	1	0	0	2	2	0	2	1	3	2		1

## Sheet: T667
TRAINING
Phase 1
right eye seeing					reaction time [s]				left eye seeing					reaction time [s]
date	Session	INITIALIZATION %	% PECKS ON S+	% PECKS S-	% NO response	S+	S-		date	Session	INIT%	+ %	- %	No %	S+	S-
2020-07-07	1.	74.6	62	9.3	28.6	1.4	1.1		2020-07-08	1.	57.3	46	6.6	47.3	2	3.2
2020-07-14	2.	82	80	2	18	1.5	1.5		2020-07-09	2.	76.7	68	6	26	2.2	2.4
2020-07-15	3.	64.7	64.7	0	35.3	1.4	ns		2020-07-10	3.	80	73.3	6.6	20	1.5	2.1
2020-07-16	4.	90.6	90.6	0	9.3	1.3	/		2020-07-13	4.	68	64.7	2	33.3	1.3	3.1
2020-07-20	5.	94	90.6	2.6	6.6	1.3	2		2020-07-17	5.	84	82	2	16	1.3	3.3
									2020-07-21	6.	91.3	89.3	2	8.6	1.2	2.1
Phase 2
right eye seeing					reaction time [s]										left eye seeing						reaction time [s]
date	Session	INITIALIZATION %	% PECKS ON S+	% PECKS S-	% NO response	S+	S-	S+ % P1	S- % P1	No % P1	S+ % P2	S- % P2	No % P2		date	Session	INIT%	+ %	- %	No %	S+	S-	S+ % P1	S- % P1	No % P1	S+ % P2	S- % P2	No % P2
2020-07-22	1.	86.6	62	20	18	1.7	2.5	82.6	2.6	14.6	41.3	37.3	21.3		2020-07-23	1.	95.3	68.6	25.3	6	1.4	1.9	92	2.6	5.3	45.3	48	6.6
2020-07-27	2.	94	78	16	6	1.3	1.5	90.6	4	5.3	65.3	28	6.6		2020-07-30	2.	87.3	77.3	10	12.6	1.2	1.3	81.3	8	10.6	73.3	12	14.6
2020-07-28	3.	97.3	80.6	16.6	2.6	1.3	1.3	92	4	4	69.3	29.3	1.3		2020-08-03	3.	100	87.3	12	0.6	1.1	2	88	12	0	86.6	12	1.3
2020-07-29	4.	84.6	78.6	6	15.3	1.4	1.9	77.3	4	18.6	80	8	12		2020-08-05	4.	99.3	90.6	8.6	0.6	1.1	1.1	89.3	10.6	0	92	6.6	1.3
2020-07-31	5.	99.3	94	4	2	1.2	1.3	94.6	4	1.3	93.3	4	2.6
2020-08-04	6.	98.7	92	3.3	4.7	1.8	2.8	94.7	0	5.3	89.3	6.7	4
Phase 3
right eye seeing							reaction time [s]												left eye seeing							reaction time [s]
date		session	INITIALIZATION %	% PECKS ON S+	% PECKS S-	% NO response	S+	S-	+ % P1	- % P1	No % P1	+ % P2	- % P2	No % P2	+ % P3	- % P3	No % P3		date		Session	INITIALIZATION %	% PECKS ON S+	% PECKS S-	% NO response	S+	S-	+ % P1	- % P1	No % P1	+ % P2	- % P2	No % P2	+ % P3	- % P3	No % P3
2020-08-06	100% reward	1.	97.3	92	1.3	6.6	1.5	1.7	90.6	1.9	7.5	94.2	0	5.8	91.1	2.2	6.6		2020-08-07	100% reward	1.	99.3	90.7	8.7	0.7	1.2	1.1	90.6	9.4	0	88.5	9.6	1.9	93.3	6.7	0
2020-08-10	100% reward	2.	70	66.7	1.3	32	1.3	1.2	69.8	1.9	28.3	67.3	1.9	30.8	62.2	0	37.8		2020-08-11	100% reward	2.	98.7	92.7	6	1.3	1.2	1	90.6	7.5	1.9	94.2	5.8	0	93.3	4.4	2.2
2020-08-12	100% reward	3.	99.3	95.3	2.7	2	1.3	3.4	94.3	3.8	1.9	98.1	0	1.9	93.3	4.4	2.2		2020-08-14	100% reward	3.	99.3	97.3	2	0.7	1.1	1.5	96.2	3.8	0	100	0	0	95.6	2.2	2.2
2020-08-13	100% reward	4.	97.3	94	2	4	1.3	1.2	98.1	0	1.9	90.4	3.8	5.8	93.3	2.2	4.4		2020-08-18	80% reward	4.	85.3	84.7	0.7	14.7	1.1	0.8	77.4	1.9	20.8	90.4	0	9.6	90.4	0	9.6
2020-08-17	80% reward	5.	98.7	95.3	3.3	1.3	1.1	1.8	98.1	1.9	0	92.3	5.8	1.9	95.6	2.2	2.2		2020-08-20	80% reward	5.	77.3	76.7	0.7	22.7	1.1	1.2	73.6	1.9	24.5	75	0	25	82.2	0	17.8
2020-08-19	80% reward	6.	98	88.7	7.3	4	1.5	1.1	92.5	5.7	1.9	88.5	5.8	5.8	84.4	11.1	4.4		2020-08-21	80% reward	6.	100	95.3	4.7	0	1	0.8	96.2	3.8	0	94.2	5.8	0	95.6	4.4	0
2020-08-24	80% reward	7.	99.3	94	4.7	1.3	1	1.2	94.3	5.7	0	94.2	5.8	0	93.3	2.2	4.4		2020-08-25	80% reward	7.	98.7	98	0.7	1.3	1.1	1	98.1	1.9	0	98.1	0	1.9	97.8	0	2.2
2020-08-26	60% reward	8.	99.3	94.7	2.7	2.7	1.1	1.6	98.1	0	1.9	90.4	5.8	3.8	95.6	2.2	2.2		2020-08-27	60% reward	8.	99.3	98	1.3	0.7	1.3	1.4	96.2	3.8	0	100	0	0	97.8	0	2.2
2020-08-28	60% reward	9.	99.3	96.7	2	1.3	1.2	0.8	96.2	1.9	1.9	98.1	1.9	0	95.6	2.2	2.2		2020-08-31	60% reward	9.	97.3	93.3	4	2.7	1.3	1.3	94.3	3.8	1.9	88.5	7.7	3.8	97.8	0	2.2
2020-09-02	40% reward	10.	99.3	94.7	4.7	0.7	1.1	1.3	98.1	0	1.9	90.4	9.6	0	95.6	4.4	0		2020-09-03	40% reward	10.	98.7	97.3	0.7	2	1.1	0.7	96.2	0	3.8	98.1	1.9	0	97.8	0	2.2
2020-09-04	40% reward	11.	100	94.7	4	1.3	1.1	1.4	94.3	5.7	0	92.3	5.8	1.9	97.8	0	2.2		2020-09-07	40% reward	11.	99.3	94	5.3	0.7	1.1	1.5	96.2	3.8	0	96.2	3.8	0	88.9	8.9	2.2
CONFLICT TESTS
Binocular Conflict Tests
			SS-Discrimination			reaction time [s]			mean % conflict decicions				reaction time [s]			right-hemispheric (R) pecks: blocks of ten responses								left-hemispheric (L) pecks: blocks of ten responses
dtae	Session	INITIALIZATION %	% PECKS ON SS+	% PECKS SS-	% NO response	SS+	SS-		RH decision	LH decision	Decision asymmetry	No resonse	RH decisions	LH decisions		R1-10	R11-20	R21-30	R31-40	R41-50	R50-60	R61-70	R71-80	L1-10	L11-20	L21-30	L31-40	L41-50	L50-60	L61-70	L71-80	trials left
2020-09-09	*	technical problem
2020-09-10	1.	91	85	6.7	8.3	0.9	0.8		23.6111	76.3889	0.527778	0	0.923363	0.902783		3	3	2	5	1	1	2		7	7	8	5	9	9	8		2
2020-09-11	2.	92	85.8	7.5	6.7	0.9	0.8		26.3889	73.6111	0.472222	0	1.12675	0.950243		6	2	1	4	1	3	2		4	8	9	6	9	7	8		2
2020-09-14	3.	92.5	85.5	5.8	8.3	1	1.3		26.6667	73.3333	0.466667	0	1.24375	1.00904		4	3	3	2	4	2	2		6	7	7	8	6	8	8		5
2020-09-21	4.	93.5	81.7	12.5	5.8	1	1.1		24.3243	75.6757	0.513514	0	1.08697	0.981517		1	2	2	3	2	5	3		9	8	8	7	8	5	7		4
2020-09-22	5.	92	85.8	4.2	10	0.9	0.6		26.3158	73.6842	0.473684	0	1.08855	1.04246		2	2	3	4	1	3	4		8	8	7	6	9	7	6		6
2020-09-23	6.	86	78.3	5	16.7	1.1	1.2		36.1111	63.8889	0.277778	0	1.6489	1.36451		4	2	2	4	6	5	3		6	8	8	6	4	5	7		2
2020-09-24	7.	92	90	3.3	6.7	1	1.3		33.3333	66.6667	0.333333	0	1.31095	1.29776		2	4	5	3	4	2	3		8	6	5	7	6	8	7		2
2020-10-02	8.	94	90	5	5	0.9	1.1		14.8649	85.1351	0.702703	0	1.2847	1.06076		3	1	2	0	0	2	2		7	9	8	10	10	8	8		4
2020-10-05	9.	92.5	89.2	3.3	7.5	0.9	0.2		37.8378	62.1622	0.243243	0	1.53982	1.36941		3	4	6	2	3	5	4		7	6	4	8	7	5	6		4
2020-10-06	10.	92	89.2	4.2	6.7	0.9	0.4		29.1667	70.8333	0.416667	0	1.49182	1.25561		1	5	3	5	3	2	2		9	5	7	5	7	8	8		2
2020-10-15	11.	92.5	88.3	4.2	7.5	1	0.6		25.6757	74.3243	0.486486	0	1.30826	1.16454		4	2	4	4	2	2	0		6	8	6	6	8	8	10		4
2020-10-16	12.	91	87.5	2.5	1	1.1	0.1		27.027	72.973	0.459459	0	1.3448	1.24483		2	2	4	3	2	3	2		8	8	6	7	8	7	8		4
2020-10-19	13.	86	85	1.7	13.3	1	0.1		20.5882	79.4118	0.588235	0	1.07128	1.14986		1	2	0	3	3	3			9	8	10	7	7	7			8
2020-10-19	14.	92.5	91.7	0	8.3	1	NaN		30.6667	69.3333	0.386667	0	1.88906	1.38821		4	1	4	4	3	3	3		6	9	6	6	7	7	7		5
2020-10-27	15.	92.5	90	1.7	8.3	1.1	1.1		36	64	0.28	0	1.47785	1.19125		4	5	4	3	2	4	2		6	5	6	7	8	6	8		5
2020-10-28	16.	95	92.5	4.2	3.3	1	0.5		36.4865	63.5135	0.27027	0	1.42629	1.60249		5	5	3	4	3	3	2		5	5	7	6	7	7	8		4
Right Eye-Seeing Conflict Tests
			SS-Discrimination			reaction time [s]			mean % conflict decicions				reaction time [s]			right-hemispheric (R) pecks: blocks of ten responses								left-hemispheric (L) pecks: blocks of ten responses
date	Session	INITIALIZATION %	% PECKS ON SS+	% PECKS SS-	% NO response	SS+	SS-		RH decision	LH decision	Decision asymmetry	No resonse	RH decisions	LH decisions		R1-10	R11-20	R21-30	R31-40	R41-50	R50-60	R61-70	R71-80	L1-10	L11-20	L21-30	L31-40	L41-50	L50-60	L61-70	L71-80	trials left
2020-11-10	1.	91.5	91.7	0	0.3	1.3	NaN		27.3973	71.2329	0.444444	1.36986	1.96909	1.93631		3	2	4	4	5	2	0		7	8	6	6	5	8	9		3
2020-11-12	2.	92	89.2	5	5.8	1.3	0.8		33.8028	63.3803	0.304348	2.8169	2.21831	1.90837		5	3	4	4	3	1	4		5	7	6	6	7	8	5		1
2020-11-17	3.	91	91.7	0	8.3	1.1	NAN		27.7778	69.4444	0.428571	2.77778	2.20489	1.77937		5	2	5	3	2	2	1		5	8	5	7	7	8	8		2
2020-11-20	4.	80.5	85	0	15	1.4	NAN		30.5085	66.1017	0.368421	3.38983	2.46275	2.22291		3	3	3	4	2				7	7	6	6	8				9
2020-12-07	5.	90.5	88.3	2.5	9.2	0.9	0.6		19.4444	80.5556	0.611111	0	1.53695	1.31469		1	2	1	3	2	2	2		9	8	9	7	8	8	8		2
2020-12-09	6.	90.5	85.8	1.7	12.5	1	1.4		38.1579	61.8421	0.236842	0	1.50076	1.74217		3	4	4	3	3	4	6		7	6	6	7	7	6	4		6
2020-12-11	7.	90	86.7	1.7	11.7	1	1.1		27.027	72.973	0.459459	0	2.20127	1.36766		1	4	2	2	1	5	4		9	6	8	8	9	5	6		4
2020-12-17	8.	91	89.2	1.7	9.2	1.3	1.2		32.8767	46.5753	0.172414	20.5479	2.94678	2.121		6	4	1	4	3	3	1		4	4	6	5	5	5	5		3
2020-01-20	9.	95	89.2	5.8	5	1	0.8		39.4737	59.2105	0.2	1.31579	2.16067	2.39129		6	2	3	2	4	4	5		4	8	7	8	5	6	5		6
2020-01-22	10.	89.5	87.5	1.7	10.8	1	1.5		23.6111	69.4444	0.492537	6.94444	3.25292	2.05243		2	1	4	2	3	1	3		8	9	5	6	7	8	6		2
2021-02-02	11.	89.5	88.3	2.5	9.2	1	0.7		28.5714	42.8571	0.2	28.5714	3.15696	1.33089		4	3	2	4	2	2	3		6	5	5	2	5	5	2		0
2021-02-03	12.	91.5	88.3	3.3	8.3	1.1	1		31.5068	39.726	0.115385	28.7671	2.88682	2.57081		2	4	2	5	4	3	3		5	6	7	4	2	1	4		3
Left Eye-Seeing Conflict Tests
			SS-Discrimination			reaction time [s]			mean % conflict decicions				reaction time [s]			right-hemispheric (R) pecks: blocks of ten responses								left-hemispheric (L) pecks: blocks of ten responses
date	Session	INITIALIZATION %	% PECKS ON SS+	% PECKS SS-	% NO response	SS+	SS-		RH decision	LH decision	Decision asymmetry	No resonse	RH decisions	LH decisions		R1-10	R11-20	R21-30	R31-40	R41-50	R50-60	R61-70	R71-80	L1-10	L11-20	L21-30	L31-40	L41-50	L50-60	L61-70	L71-80	trials left
2020-11-09	1.	93.5	94.2	1.7	4.2	1.1	1.2		33.3333	66.6667	0.333333	0	1.77817	1.51617		3	4	4	3	3	1	6		7	6	6	7	7	9	4		2
2020-11-11	2.	88.5	85.8	1.7	12.5	1	1		31.9444	66.6667	0.352113	1.38889	2.39795	2.05572		7	2	2	3	3	3	2		3	8	8	6	7	7	8		2
2020-11-18	3.	74.5	80	0	20	1.1	NA		32.0755	60.3774	0.306122	7.54717	2.33171	2.93964		3	2	2	3	6				7	8	7	5	3				3
2020-11-19	4.	91.5	90.8	0	9.2	1.2	NA		32.4324	47.2973	0.186441	20.2703	1.9971	2.90507		1	2	3	4	4	2	7		9	4	3	5	4	4	3		4
2020-12-08	5.	84.5	87.5	0	12.5	1	NAN		32.8125	59.375	0.288136	7.8125	1.78177	2.10553		2	5	4	3	2	3			8	5	5	7	7	5			4
2020-12-10	6.	81.5	74.2	10	15.8	1.1	2.1		22.5806	77.4194	0.548387	0	1.84144	1.28792		6	3	2	1	1	1			4	7	8	9	9	9			2
2020-12-16	7.	92	93.3	0.8	5.8	1.1	1.2		35.2113	59.1549	0.253731	5.6338	3.0755	1.89267		3	4	5	5	1	2	5		7	6	5	5	8	7	3		1
2020-12-18	8.	83.5	79.2	0	20.8	1.3	NaN		27.7778	45.8333	0.245283	26.3889	2.20566	3.13729		2	4	4	4	2	3	1		7	1	3	3	8	5	4		2
2020-01-21	9.	87.5	83.3	0	16.7	1	NA		26.6667	62.6667	0.402985	10.6667	1.91029	1.46676		3	0	5	3	1	4	3		7	10	5	6	6	5	5		5
2020-01-25	10.	85	83.3	0.9	15	0.8	0.2		30.8824	67.6471	0.373134	1.47059	2.57647	1.36304		2	4	3	2	5	3			8	6	7	8	5	7			8
2021-01-29	11.	91	90.8	0.8	8.3	1.05	1.2		26.3889	66.6667	0.432836	6.94444	2.48267	2.36623		2	4	3	4	0	3	3		7	6	7	5	8	7	6		2
2021-02-01	12.	92	91.7	1.7	6.7	1.2	0.5		29.1667	61.1111	0.353846	9.72222	2.71802	1.94519		5	3	1	3	2	3	2		4	7	9	4	7	5	8		2

## Sheet: T682
TRAINING
Phase 1
right eye seeing						reaction time [s]			left eye seeing						reaction time [s]
date	Session	INITIALIZATION %	% PECKS ON S+	% PECKS S-	% NO response	S+	S-		date	Session	INIT%	+ %	- %	No %	S+	S-
2020-02-11	1.	84.7	68	16.7	15.3			2020-02-12	1.	98.7	94.7	4	1.3
2020-02-13	2.	89.3	86.6	4.6	10.6			2020-02-14	2.	94.7	90	4.7	5.3
2020-02-17	3.	75.3	63.3	11.3	25.3			2020-02-18	3.	100	94.7	5.3	0
2020-02-19	4.	99.3	97.3	2	0.7			2020-02-20	4.	100	98.7	1.3	0
2020-02-24	5.	95	76.5	18.5	5			2020-02-26	5.	92	68	24	8
2020-02-25	6.	96.5	79	17.5	3.5			2020-02-27	6.	99	90	9	1
2020-02-28	7.	71	56.5	14	29.4			2020-03-02	7.	88	81	7	12
2020-03-03	8.	65.5	61	4.5	34.5			2020-03-04	8.	97.5	91	6	3
2020-03-05	9.	80	63.5	16.5	20
Phase 2
right eye seeing					reaction time [s]										left eye seeing						reaction time [s]
date	Session	INITIALIZATION %	% PECKS ON S+	% PECKS S-	% NO response	S+	S-	S+ % P1	S- % P1	No % P1	S+ % P2	S- % P2	No % P2		date	Session	INIT%	+ %	- %	No %	S+	S-	S+ % P1	S- % P1	No % P1	S+ % P2	S- % P2	No % P2
2020-03-09	1.	67	46.5	19.5	34										2020-03-06	*	26.5	22	4.5	73.5
2020-03-11	2.	96	57.3	22.7	20										2020-03-10	1.	78.5	63.5	14.5	22
2020-03-16	3.	84	61	8.5	30.5			53	10	37	69	7	24		2020-03-12	*	44.5	30.5	3	66.5
2020-03-18	4.	80	60	12.5	27.3			55	13	32	65	12	23		2020-03-13	*	16	10	2	88			12	3	85	8	1	91
2020-03-23	5.	87	71	16	13			68	16	16	74	16	10		2020-03-17	2.	86	62	8	30			56	13	31	68	3	29
2020-03-26	6.	81.5	69	12	19			69	13	18	69	11	20		2020-03-19	*	6.5	3	0.5	96.5			4	0	96	2	1	97
2020-05-05	*	14	10	2	88			13.3	1.3	85.3	6.6	2.6	90.6		2020-03-20	3.	95.5	83	12.5	4.5			84	12	4	82	13	5
2020-05-26	7.	92	90.6	1.3	8			93.3	0	6.6	88	2.6	9.3		2020-03-24	*	27	22	4	74			21	4	75	23	4	73
2020-05-27		49.3	38	7.3	54.6			40	9.3	50.6	36	5.3	58.6		2020-05-06	4.	83.5	77.3	6	16.6			78.6	6.6	14.6	76	5.3	18.6
2020-05-29	8.	99.3	87.3	12	0.7			85.3	13.3	1.4	89.3	10.7	0		2020-05-20	5.	73	70	3	27			70	2	28	70	4	26
2020-06-03	*	28	22	2	76			29.3	2.6	68	14.6	1.3	84		2020-05-28	6.	85.3	75.3	9.3	15.3			73.3	8	18.6	77.3	10.6	12
2020-06-05	9.	96.6	90	6.6	3.3			86.6	8	5.3	93.3	5.3	1.3		2020-06-02	7.	76	69.3	5.3	25.3			66.6	5.3	28	72	5.3	22.6
2020-06-08	10.	82.7	78	3.3	18.7			77.3	2.7	20	78.7	4	17.3		2020-06-09	8.	89.3	82.6	4.6	12.6			85.3	5.3	9.3	80	4	16
2020-06-10	*	41.3	24.6	6	69.3			18.6	6.6	74.6	30.6	5.3	64		2020-06-12	9.	99.3	94	4.6	0.6			96	4	0	93.3	5.3	1.3
2020-06-15	11.	96	82.7	12	5.3	1.4	1.5	81.3	12	6.7	64	12	4
Phase 3
right eye seeing							reaction time [s]													left eye seeing						reaction time [s]
date		session	INITIALIZATION %	% PECKS ON S+	% PECKS S-	% NO response	S+	S-	+ % P1	- % P1	No % P1	+ % P2	- % P2	No % P2	+ % P3	- % P3	No % P3		date		Session	INITIALIZATION %	% PECKS ON S+	% PECKS S-	% NO response	S+	S-	+ % P1	- % P1	No % P1	+ % P2	- % P2	No % P2	+ % P3	- % P3	No % P3
2020-06-16	100% reward	1.	99.3	94	5.3	0.6			98.1	1.9	0	94.2	3.9	1.9	88.9	1.1	0		2020-06-17	100% reward	1.	92.6	80	11.3	8.6			88.7	7.5	3.8	78.9	11.5	9.6	71.1	15.6	13.3
2020-06-18	100% reward	2.	99.3	92.7	6.7	0.6			88.7	11.3	0	94.2	3.8	2	95.6	4.4	0		2020-06-19	100% reward	2.	97.3	94.6	2	3.3			98.1	0	1.9	92.3	3.8	3.8	93.3	2.2	4.4
2020-06-25	100% reward	*	46.6	30.6	16	53.3			28.3	18.9	52.8	34.6	13.5	51.9	28.8	15.6	55.6		2020-06-29	100% reward	3.	95.3	78	14.7	7.3	1.9	1.7	90.6	5.7	3.7	78.8	11.5	9.7	62.2	28.9	8.3
2020-06-26	100% reward	3.	93.3	82.7	6.7	10.6	1.6	1.7	84.9	3.8	11.3	80.8	8.6	9.6	82.2	6.7	11.1		2020-07-01	100% reward	4.	98.6	90.6	7.3	2	1.4	1.1	96.2	1.9	1.9	92.3	5.8	1.9	82.2	15.6	2.2
2020-06-30	100% reward	4.	90	72	17.3	10.6	1.7		66	18.9	15.1	75	19.2	5.8	75.6	13.3	11.1		2020-07-06	80% reward	5.	100	94	6	0	1.3	1.2	96.2	3.8	0	92.3	7.7	0	93.3	6.7	0
2020-07-02	80% reward	*	78	64.6	10	25.3	1.6	1.9	71.7	5.7	22.6	59.6	17.3	23.1	62.2	6.7	31.1		2020-07-08	80% reward	*	30	29.3	0.6	70	1.9	5.7	34	0	66	30.8	0	69.2	22.2	2.2	75.6
2020-07-03	80% reward	5.	98.7	82.7	16	1.3	1.1	1.1	71.7	24.5	3.8	88.5	11.5	0	88.9	11.1	0		2020-07-14	80% reward	*	6.6	6	0.6	93.3	1.2	5.6	5.7	0	94.3	3.9	0	96.1	8.9	2.2	88.9
2020-07-07	80% reward	6.	84.6	74.6	10	15.6	1.6	1.5	79.3	11.3	9.4	67.3	15.4	17.3	77.8	2.2	20		2020-07-15	80% reward	6.	98	88.7	8.7	2.6	2	2	84.9	11.3	3.8	92.3	7.7	0	88.9	6.7	4.4
2020-07-09	80% reward	7.	98	91.3	6.7	2	0.9	1	88.7	9.4	1.9	96.2	1.9	1.9	88.9	8.9	2.2		2020-07-20	80% reward	7.	97.3	90.6	6	3.3	2.2	2.3	88.7	7.5	3.8	94.2	3.9	1.9	88.9	6.7	4.4
2020-07-10	80% reward	*	10	9.3	0.6	90	1.6	2	3.7	0	96.2	11.5	0	88.5	13.3	2.2	84.4		2020-07-21	80% reward	8.	97.3	88	8.6	3.3	1.3	0.8	88.7	7.5	3.8	88.5	7.7	3.8	86.7	11.1	2.2
2020-07-13	80% reward	8.	98	93.3	4.7	2	1.1	1.5	92.4	5.7	1.9	92.3	5.8	1.9	95.6	2.2	2.2		2020-07-22	80% reward	9.	100	90.6	7.3	2	2	1.3	90.6	7.5	1.9	84.6	11.5	3.9	97.8	2.2	0
2020-07-16	80% reward	*	66.6	62	4.6	33.3	1.2	1	64.2	1.9	33.9	61.5	3.9	34.1	60	8.9	31.1		2020-07-23	80% reward	10.	96	94	2	4	1.3	2.3	92.5	0	7.5	96.2	1.9	1.9	93.3	4.5	2.2
2020-07-17	80% reward	**	34.6	31.3	2.6	66	1.6	1.8	32.1	1.9	66	30.8	3.8	65.4	31.1	2.2	66.7		2020-07-27	60% reward	11.	95.3	88	5.3	6.6	2.5	2	88.7	3.8	7.5	88.5	7.7	3.8	86.7	4.4	8.9
2020-07-21	80% reward	9.	97.3	88	8.6	3.3	1.3	0.8	88.7	7.5	3.8	88.5	7.7	3.8	86.7	11.1	2.2		2020-07-29	60% reward	12.	100	95.3	4	0.6	1.8	1.1	94.3	5.7	0	96.2	1.9	1.9	95.6	4.4	0
2020-07-23	80% reward	10.	96	94	2	4	1.3	2.3	92.5	0	7.5	96.2	1.9	1.9	93.3	4.5	2.2		2020-07-31	60% reward	13.	99.3	95.6	4	0.6	1.7	2.2	94.3	3.8	1.9	96.2	3.8	0	95.6	4.4	0
2020-07-28	60% reward	11.	99.7	94.6	4.6	0.6	1.5	1.6	94.3	4.7	0	94.2	5.8	0	95.6	2.2	2.2		2020-08-04	40% reward	14.	100	94.6	4.6	0.6	1.85	1.3	90.5	7.5	1.9	96.1	3.8	0	97.8	2.2	0
2020-07-30	60% reward	12.	99.3	93.3	6	0.6	1.2	0.9	94.3	5.7	0	92.3	7.7	0	93.3	4.4	2.2		2020-08-07	40% reward	15.	94.7	87.3	6.7	6	1.5	1.3	92.5	3.8	3.8	86.5	9.6	3.8	82.2	6.7	11.1
2020-08-03	40% reward	13.	100	93.3	6.6	0	1	0.8	98.1	1.8	0	90.3	9.6	0	91.1	8.8	0
2020-08-05	40% reward	14.	100	72.6	26	1.3	1.3	1.4	79.2	20.8	0	73.1	25	1.9	64.4	33.3	2.2
2020-08-06	40% reward	15.	100	94.7	5.3	0	1.7	1.9	90.6	9.4	0	98.1	1.9	0	95.6	4.4	0
2020-08-10	40% reward	16.	100	96	4	0	1.4	1.6	94.3	5.7	0	96.2	3.8	0	97.8	2.2	0
CONFLICT TESTS
Binocular Conflict Tests
			SS-Discrimination			reaction time [s]			mean % conflict decicions				reaction time [s]			right-hemispheric (R) pecks: blocks of ten responses								left-hemispheric (L) pecks: blocks of ten responses
Session	Session	INITIALIZATION %	% PECKS ON SS+	% PECKS SS-	% NO response	SS+	SS-		RH decision	LH decision	Decision asymmetry	No resonse	RH decisions	LH decisions		R1-10	R11-20	R21-30	R31-40	R41-50	R50-60	R61-70	R71-80	L1-10	L11-20	L21-30	L31-40	L41-50	L50-60	L61-70	L71-80	trials left
2020-09-07	1.	91	85.3	1.7	12.5	1.1	3.6		64.9351	35.0649	-0.298701	0	1.39266	1.938		7	9	8	7	5	6	5		3	1	2	3	5	4	5		7
2020-09-09	2.	93.5	92.5	2.5	5	1.2	0.5		52.0548	47.9452	-0.0410959	0	1.55081	1.92991		4	7	6	5	6	5	3		6	3	4	5	4	5	7		3
2020-09-15	*	85	79.2	4.2	16.7	1	1.1		47.1429	50	0.0294118	2.85714	1.93129	1.53529		6	7	5	3	3	3	6		4	3	5	7	7	7	2		0
2020-09-16	3.	92.5	90	1.7	8.3	1.1	0.8		41.8919	58.1081	0.162162	0	1.52455	1.78925		3	3	6	4	5	5	3		7	7	4	6	5	5	7		4
2020-09-17	4.	93.5	90.8	0.8	8.4	1.1	0.2		40.2597	57.1429	0.173333	2.5974	1.47865	2.0031		4	6	3	4	5	4	4		6	4	6	6	5	5	6		7
2020-09-18	5.	94.5	90	5	5	1.4	0.6		41.3333	53.3333	0.126761	5.33333	2.06594	2.51318		5	5	3	2	4	6	4		5	5	6	6	6	4	6		5
2020-09-25	6.	92.5	86.7	4.2	9.2	0.9	1.6		46.0526	42.1053	-0.0447761	11.8421	2.11197	1.71828		3	6	6	4	2	5	6		5	3	4	6	6	4	2		6
2020-09-28	7.	93.5	90	1.7	8.3	1	0.4		40.2597	41.5584	0.015873	18.1818	2.25223	1.90749		4	5	4	5	3	6	2		5	5	4	3	6	1	6		7
2020-09-29	8.	91.5	85.8	3.3	10.8	1.2	0.2		44.7368	44.7368	0	10.5263	3.18216	2.39211		5	6	2	3	3	4	7		4	4	5	5	6	5	3		6
2020-09-30	9.	95.5	90.8	4.1	5	1.1	1.1		45.4545	49.3506	0.0410959	5.19481	2.38225	2.25724		8	4	3	4	3	5	6		2	6	6	6	7	5	3		7
2020-10-05	10.	94	92.5	3.3	4.2	0.9	0.6		32.8767	61.6438	0.304348	5.47945	2.494	2.59095		5	3	4	2	2	3	3		5	6	5	7	7	7	7		3
2020-10-06	11.	93	94.2	0.8	5	1.1	0.8		45.8333	47.2222	0.0149254	6.94444	3.22259	2.68973		3	6	4	6	1	7	5		7	3	6	3	8	3	4		2
2020-10-07	12.	96	95	2.5	2.5	0.9	0.9		48	42.6667	-0.0588235	9.33333	3.32209	3.02308		6	5	1	5	8	4	4		4	4	8	5	1	5	3		5
2020-10-12	13.	94.5	95	0	5	0.9	NA		42.6667	48	0.0588235	9.33333	3.03214	2.22338		6	6	3	5	4	4	3		4	3	7	3	6	4	5		5
2020-10-13	14.	92	92.5	0.8	6.7	1.1	0.9		34.7222	34.7222	0	30.5556	2.6323	3.98855		5	4	2	2	2	5	5		4	2	5	4	4	3	3		2
2020-10-15	15.	91	89.2	0	10.8	1.1	NaN		41.3333	32	-0.127273	26.6667	3.13262	2.80038		4	2	6	5	3	4	7		3	7	1	3	4	1	2		5
2020-10-16	16.	96.5	95	0.8	4.2	1	0.7		42.3077	42.3077	0	15.3846	2.33685	2.16182		4	3	5	3	4	4	4		5	4	2	7	5	4	4		8
Right Eye-Seeing Conflict Tests
			SS-Discrimination			reaction time [s]			mean % conflict decicions				reaction time [s]			right-hemispheric (R) pecks: blocks of ten responses								left-hemispheric (L) pecks: blocks of ten responses
Session	Session	INITIALIZATION %	% PECKS ON SS+	% PECKS SS-	% NO response	SS+	SS-		RH decision	LH decision	Decision asymmetry	No resonse	RH decisions	LH decisions		R1-10	R11-20	R21-30	R31-40	R41-50	R50-60	R61-70	R71-80	L1-10	L11-20	L21-30	L31-40	L41-50	L50-60	L61-70	L71-80	trials left
2020-10-22	1.	94.5	89.2	6.7	4.1	1.1	1.2		44.5946	54.0541	0.0958904	1.35135	2.89502	1.57996		4	6	5	4	5	5	3		6	4	5	6	5	5	6		4
2020-10-26	2.	92	85	5.8	9.2	1	0.7		42.6667	57.3333	0.146667	0	2.51037	2.1585		2	8	2	4	8	1	5		8	2	8	6	2	9	5		5
2020-11-03	3.	92	85.8	3.3	10.8	1	1.4		63.6364	36.3636	-0.272727	0	1.83589	2.23238		9	6	8	7	6	5	5		1	4	2	3	4	5	5		7
2020-11-05	4.	86	85	3.3	11.7	1	0.6		67.1642	28.3582	-0.40625	4.47761	3.02047	2.62137		4	8	5	8	8	6			4	2	5	2	1	4			7
2020-11-12	5.	90.5	86.7	4.2	9.2	1.1	2.7		36.1111	50	0.16129	13.8889	3.32565	3.34983		5	7	2	2	5	2	2		5	3	5	6	3	6	7		2
2020-11-16	6.	91	88.3	3.3	8.3	0.9	0.7		50	44.4444	-0.0588235	5.55556	2.44694	2.193		4	4	5	6	7	6	3		4	5	4	4	3	4	7		2
2020-11-19	7.	87.5	85	3.3	11.7	0.8	0.6		53.6232	44.9275	-0.0882353	1.44928	2.30444	2.4055		7	5	4	5	7	6			3	5	6	5	2	4			9
2020-11-23	8.	88	46.7	42.5	10.8	1.7	1.8		60.2941	38.2353	-0.223881	1.47059	1.49708	1.83014		3	5	6	7	6	9			6	5	4	3	4	1			8
2020-12-03	9.	93	86.7	6.7	6.7	0.9	0.8		72.973	27.027	-0.459459	0	1.3901	1.2094		7	9	7	7	7	7	7		3	1	3	3	3	3	3		4
2020-12-07	10.	87.5	85.8	2.5	11.7	0.9	0.5		56.5217	42.029	-0.147059	1.44928	1.82575	2.15786		6	7	5	5	6	5			4	3	5	4	4	5			9
2020-12-10	11.	86	75.8	6.7	17.5	1	0.7		53.4247	45.2055	-0.0833333	1.36986	1.95232	2.4989		7	7	5	5	4	5	5		3	3	5	5	5	5	5		3
2020-12-14	12.	90.5	90	3.3	6.7	0.9	2.3		46.6667	49.3333	0.0277778	4	2.91738	2.8194		7	5	3	4	2	7	5		2	5	7	6	6	3	5		5
Left Eye-Seeing Conflict Tests
			SS-Discrimination			reaction time [s]			mean % conflict decicions				reaction time [s]			right-hemispheric (R) pecks: blocks of ten responses								left-hemispheric (L) pecks: blocks of ten responses
Session	Session	INITIALIZATION %	% PECKS ON SS+	% PECKS SS-	% NO response	SS+	SS-		RH decision	LH decision	Decision asymmetry	No resonse	RH decisions	LH decisions		R1-10	R11-20	R21-30	R31-40	R41-50	R50-60	R61-70	R71-80	L1-10	L11-20	L21-30	L31-40	L41-50	L50-60	L61-70	L71-80	trials left
2020-10-23	1.	91	82.5	7.5	10	1.3	1		37.8378	32.4324	-0.0769231	29.7297	1.75226	2.03863		2	5	4	3	6	3	2		6	1	4	3	3	2	4		4
2020-10-27	2.	94	85.8	7.5	6.7	1	0.6		52.6316	35.5263	-0.19403	11.8421	1.97154	1.52293		5	5	7	3	4	6	5		5	5	2	7	3	1	3		6
2020-11-04	3.	90.5	87.5	3.3	9.2	1.1	0.5		34.7222	20.8333	-0.25	44.4444	1.87768	1.56873		5	2	3	3	4	2	5		2	3	0	2	0	6	2		2
2020-11-06	4.	93	88.3	3.3	8.3	1.2	0.9		36.8421	26.3158	-0.166667	36.8421	2.25412	3.33207		4	3	2	4	5	6	3		0	3	3	3	3	2	4		6
2020-11-11	5.	95.5	90	6.7	3.3	1	0.5		50.6667	34.6667	-0.1875	14.6667	2.8427	3.76095		5	4	6	3	6	9	3		4	3	4	3	2	1	6		5
2020-11-13	6.	94.5	90.8	2.5	6.6	1.9	0.5		52	32	-0.238095	16	3.06553	4.0013		5	7	7	3	7	3	6		3	1	3	3	2	6	3		5
2020-11-20	7.	96	93.3	2.5	4.2	1.9	1		51.3158	31.5789	-0.238095	17.1053	3.51918	3.44221		5	4	7	3	6	5	5		2	5	2	3	2	5	4		6
2020-11-25	8.	92.5	90	0.8	9.2	2.8	3		53.3333	41.3333	-0.126761	5.33333	3.70534	4.37432		4	3	5	8	5	5	8		4	5	5	2	5	5	2		5
2020-12-02	9.	93	87.5	5.8	6.7	1.6	0.7		71.6216	25.6757	-0.472222	2.7027	3.20605	2.40892		7	7	10	7	5	6	8		1	3	0	3	5	4	2		4
2020-12-04	10.	91.5	90	0	10	1.3	NAN		30.6667	29.3333	-0.0222222	40	4.09763	4.86591		4	4	5	3	3	1	2		5	3	1	1	4	5	3		5
2020-12-11	11.	91.5	86.7	2.5	10.8	1.7	0.8		30.6667	42.6667	0.163636	26.6667	3.75362	4.40642		3	5	2	1	1	6	4		3	3	4	3	7	4	4		5
2020-12-15	12.	90	85.8	6.7	7.5	1.8	0.6		39.1304	33.3333	-0.08	27.5362	4.30281	4.82582		3	3	4	6	5	2			1	5	3	2	4	4			9

[truncated: 11 more sheets: T730, T731, T732, T734, T735, T736, T737, T738, T838, T839, T999]
